# Supplementary material for: Regional variations of lipids in camel milk from Xinjiang, China: a UHPLC–MS/MS-based lipidomics study
Source: Front Vet Sci. 2026 May 12;13:1834007. doi: 10.3389/fvets.2026.1834007 (PMC13201116; doi:10.3389/fvets.2026.1834007)
Supplement: Supplementary file 1 [file Data_Sheet_1.zip]

Archive with 9 entries (8 files):
- Supplementary Material/
- Supplementary Material/Table S 1 MRM transition list for targeted oxidized lipid analysis acquired in negative ion mode.xlsx
- Supplementary Material/Table S 2 Significantly altered lipids in AC and TC.xlsx
- Supplementary Material/Table S 3 Significantly altered lipids in LC and AC.xlsx
- Supplementary Material/Table S 4 Significantly altered lipids in LC and TC.xlsx
- Supplementary Material/Table S 5 Classification, abundance, and statistical significance of the 23 lipids.xlsx
- Supplementary Material/Table S 6 Differential metabolites of lipid oxidation between AC and TC .xlsx
- Supplementary Material/Table S 7 Differential metabolites of lipid oxidation between LC and AC.xlsx
- Supplementary Material/Table S 8 Differential metabolites of lipid oxidation between LC and TC.xlsx
