# Supplementary material for: Regional variations of lipids in camel milk from Xinjiang, China: a UHPLC–MS/MS-based lipidomics study
Source: Front Vet Sci. 2026 May 12;13:1834007. doi: 10.3389/fvets.2026.1834007 (PMC13201116; doi:10.3389/fvets.2026.1834007)
Supplement: Supplementary file 1 [file Data_Sheet_1.zip › Supplementary Material/Table S 1 MRM transition list for targeted oxidized lipid analysis acquired in negative ion mode.xlsx]

## Sheet: meta_intensity_all
	Table S 1 MRM transition list for targeted oxidized lipid analysis acquired in negative ion mode
No.	Name	RT [min]	Q1	Q3	AC1	AC2	AC3	AC4	AC5	AC6	AC7	AC8	TC1	TC2	TC3	TC4	TC5	TC6	TC7	TC8	LC1	LC2	LC3	LC4	LC5	LC6	LC7	LC8
1	4-HDoHE	6.51	343	241.1	2535	1823	1977	965.7	1636	2601	1785	1775	752.7	1231	717.8	964.5	462.4	1136	991	1257	785.7	567	1566	870.1	794.6	1156	695.4	1659
2	AA	5.23	313	201	94690	39370	87450	47600	34130	49300	70880	44340	106900	27430	27830	34200	37590	20930	25460	17980	25470000	3437000	7282000	6546000	5854000	9172000	6504000	4358000
3	20-HDoHE	6.82	343	109	2264	1750	1337	736.1	2495	1425	2015.36	1465	709.3	963.7	2280	1349	2120.59	2124	1868.57	964.3	2203.27	1388.54	1565.33	1175.96	1765.39	1654.54444444444	942.4	1932.75
4	7-HDoHE	6.82	343	233	3040	3324	1490	2605	2784	2238	1177	3952	1144	1969	1146	1653	2003	1383	2664	772.9	701.1	1081	1274	457	788.8	485.4	1486	1160
5	11-HDoHE	6.84	343	153	2311	2523	2150	631	2485	2069	1311	976.9	1246	736.9	1465	712.9	964.8	1889	663.6	965.3	537.8	678.1	691.3	786.4	988.8	839.9	762.2	778.9
6	PGF3a	3.01	351	271	942.3	888	850.8	988.1	978.8	1959	1259	1053	2549	829.3	1325	1959	3267	1347	1267	281.5	2105	1056.66666666667	699.8	2082	331.2	1140	923.7	625.6
7	10-HDoHE	7.32	343	101	1643	1035	1216	767.6	2385	1798	1359	1258	2593	1823	682.3	1379	2352	1996	1210	1404	615.2	1297	1456	834.2	1177	342	1000	875.1
8	12,13-diHOME	6.01	335	183	2392	2570	2019	4631	2877	2202	1698	1272	1889	3104	5240	2744	2530	2125	3185	1909	3341	1855	2122	2047	1500	3064	550.1	1036
9	14,15-LTC4	2.82	353	191	1326	862.8	817	639.4	991.2	493.6	1023	535.7	588.9	3160	3503	2477	1978	3209	1947	2549	308.3	1147	532.9	720.5	505.8	486.1	682.4	2155
10	11,12-diHETrE	8.46	301	257	129900	96010	81120	120400	110200	238700	75620	256400	265600	128800	146200	170900	158900	74520	76620	57490	63430	73210	59220	73330	64860	55370	119000	71730
11	17-HDoHE	7	343	141	1102	561.2	841.1	1019	602.7	337.2	1689	1054	796.8	604.4	759	525.5	1790	1146	994.3	491.3	1390	755.3	956.2	352.3	765.5	909.8	561.9	648.5
12	8,9-diHETrE	9.14	303	259	328400	238800	226700	99400	290700	172800	212500	212900	243600	112700	97610	119300	85740	41850	54250	40390	334500	443200	315900	379700	346400	269300	722300	413400
13	6R-LXA4	3.01	351	207	1062	1809	1528	1545	7714	8788	5600	3066	5715	2759	1552	2188	828	2345	1319	854.4	3220	4528	1443	3231	1671	4577	4048	1157
14	EPA	5.04	313	183	15330	6206	14020	5201	6874	5184	10100	6253	18310	4598	5853	7189	6655	3967	5894	3501	2228000	353100	573700	546800	482200	741400	627900	521500
15	15-oxoETE	6.87	317	113.1	863.7	703.4	1413	961.4	584.7	983	1580	897.7	1616	809.3	1255	936.2	622.9	357.6	955.1	617.1	2520	763.4	879.8	1269	1467	1926	2719	3089
16	18-HEPE	5.92	317	215.1	3592	5715	4025	2201	4681	5571	4051	5204	9465	2965	5318	3409	3863	4134	4529	2201	3100	1455	1540	3102	1387	4583	3917	1756
17	12-HEPE	6.29	317	179.1	7592	7187	3868	6173	11050	7894	4844	6336	9344	3675	7460	5740	3879	2462	2126	977.2	3129	1995	2850	2225	2299	1696	2440	3282
18	15-HEPE	6.13	317	219.1	6852	6628	4541	3289	4408	7055	2948	5344	5124	2274	3545	2697	3501	2127	3162	3857	1686	2039	978.1	3368	2117	2028	2566	2397
19	5-oxoETE	7.64	317	203.1	4192	4705	2286	3214	2262	3480	2635	3962	8953	3536	3346	3470	3914	4296	5136	5622	4504	4090	3532	1975	4422	4807	5802	3991
20	12-oxoETE	7.31	317	153.1	1230	525.3	1561	545.6	1049	856.3	1852	489.6	879.9	845.1	1732	1424	483.5	618.2	1175	643.9	1012	1562	644.6	1268	1322	765.2	514.3	543.9
21	5-HEPE	6.49	317	115.1	3261	2781	2959	3319	3834	7213	3114	4795	5510	4382	5013	4975	6597	7138	5698	3270	1408	654	478.8	1657	2079	1102	1565	1256
22	8-HEPE	6.28	317	155.1	2047	2482	1409	2249	552.4	2296	1222	2174	2391	1321.75	1795.28888888889	508.1	2011	2187	1185	1102	3006	990.9	1289	1156.93	1757	976.3	2552	1784
23	11-HEPE	5.92	317.1	215.1	3385	6145	3188	4076	3715	6993	4700	5250	10590	3727	3372	5623	3306	4831	3030	1976	2988	1737.7	715.6	3852	2477	1708	3857	2906
24	19(20)-EpDPE	5.39	337	207	837.4	958.1	892.3	688.5	377	1652	1151	2019	3366	1159	673.3	777.7	1255	568.7	1471	914.1	1287	987.4	1230	1828	743.3	2064	2348	1610
25	16(17)-EpDPE	5.66	337	167	1659	1321	393.4	1723	1058	579.3	583.6	2832	4746	941.7	1456	1802	1214	947.1	1456	1292	3498	1362	2312	1404	1770	1135	4243	3068
26	15R-LXA4	3.62	351	207.1	6349	12530	25010	23620	6499	25640	17800	45700	15520	9213	22180	30560	16930	13160	4852	26910	21200	7297	10080	15370	8023	17980	6735	5125
27	HXB3	4.31	335	235	1444	3508	1866	2286	901.1	888.7	1721	2757	724.5	718.2	1474	1539	712.4	1398	1618	2120	2177	1209	2980	974.3	1994	1331	2626	1695
28	9,10-diHOME	5.14	335	195	905.9	993.8	1145	944.1	642.6	1649	370.2	1664	1020	744.8	310.5	1103	722	733.7	637.9	982.8	6350	1938	2986	3185	1734	4317	3898	2451
29	14-HDoHE	6.69	343	229	1827	1471	818.5	707.1	2989	1601	1465	1966	2539	983.5	1800.25	1237	1589	1064	1165	1006	1215	1132	1030	1050	1146	650.6	1606	768.3
30	5-HETrE	6.95	321	205	3380	1496	2054	712.2	2097	2784	3231	1587	1599	2763	2565	1917	1403	2120	1167	987.1	4952	1419	2354	1294	3046	2834	2060	1356
31	15-HETrE	7.03	321	221	36670	36610	26360	13150	36340	18060	27250	19670	39560	13200	13410	15630	10110	9408	14200	3021	59810	18570	16120	22210	20630	19560	63650	32660
32	17-HETE	6.96	319	247	1310	875.2	860.9	638.7	1668	1724	2692	2041	835.5	1403	1585	678.1	768.52	824.8	776.1	1149	1323	754.5	983.81	2128	680.1	970.66	1544	638.6
33	16-HETE	6.95	319	189	1293	768.2	824.7	910.3	1331	2214	1463	860.1	1071	1072	768.2	1204	907.9	2082	961.6	1787	856.8	883.866666666667	964.9	867.5	705.9	875.6	1386	882.5
34	19-HETE	6.95	319	231	11530	3985	1765	3476	5448	3342	2005	3911	2583	4079	1512	2287	3286	3566	3183	1431	3479	3615	5862	3332	4041	3921	2717	2883
35	18-HETE	6.24	319	261	3245	4023	1967	3009	3271	3766	2712	5945	5352	3263	8442	2686	3322	2805	3880	3388	2247	1115	702.4	2406	1617	399	2615	1835
36	5-HETE	7.2	319	115	31520	22010	29000	10410	25980	16670	25510	17140	23530	19190	11680	13750	13440	16350	13630	7153	64680	29680	20830	31250	30670	19730	35790	33700
37	20-HETE	6.66	319	245	963.15	584.2	1063	821.3	360.4	811.9	747.4	780.2	724.1	448.3	560.6	482.3	532.8	408.1	345.7	458.5	388.1	1042	550.5	970.1	683.1	745.9	510	551.9
38	11-HETE	6.83	319	167.1	39690	37580	25950	11050	51840	13510	27520	15850	33260	7593	15560	13500	7544	8667	9120	5822	41540	11420	12580	12350	13210	10570	29850	23210
39	9-HETE	7.08	319	123	4063	5348	3446	1229	5261	1826	3099	2254	2118	2445	1388	701.4	769.7	853.9	498.5	919.9	3026	1769	1220	1613	1426	1791	2124	1737
40	9-HODE	6.54	295	171	741600	465000	1030000	677700	504000	995100	875700	374200	841800	351300	486400	325200	246200	251100	303600	162300	2059000	758400	777300	740900	685000	855600	1555000	804300
41	13-HODE	6.48	295	195	1170000	895800	1265000	649900	985100	775300	1240000	568300	1162000	693400	787200	664100	496500	599400	550300	447600	3772000	1780000	2030000	1919000	1745000	2137000	2198000	1837000
42	13-oxoODE	6.75	293	167	21430	13140	18240	10170	10710	12770	19690	12800	20610	9417	9515	9136	6869	8040	8744	6107	96730	30820	27610	35370	29920	31030	56040	24940
43	9-oxoODE	6.93	293	185	18980	10580	14100	6853	8882	11100	16920	13060	14140	14210	9499	7436	7546	10140	7073	5847	70240	26510	26480	37000	30580	30980	76690	26770
44	13-HOTrE	5.93	293	195	13520	15960	10940	14260	14090	19200	11070	18540	87020	18430	37480	37030	16330	22620	26240	9905	70140	25580	32740	33540	30660	38140	49690	26780
45	12-HHTrE	5.51	279	217	761.8	2462	498.5	1694	726.6	1030	1007	588.4	320.2	888.3	765.5	1094	990.2	1033	1586	1364	1570	511.6	677.8	2637	660.2	1562	1818	965
46	15-oxoEDE	7.03	321	223	842.8	1192	712.9	1284	563.8	1393	1882	899.8	924.4	1190	1658	771.7	496.7	1704	1050	1270	1344	1942	3286	814.8	676.7	803.5	1512	1245
47	8-HETrE	7.2	321	157	8768	6355	6916	2556	7365	2447	5132	5173	5810	2436	2446	3169	2040	2221	2151	2155	10050	5863	2857	5883	5532	4685	13920	8365
48	16-HDoHE	6.51	343	241	1980	2631	1234	1021	1523	2518	1347	4465	2456	1447	1188	1046	1739	1471	871.3	793.3	1316	1294	1087	973.6	1185	884	1330	3958
49	8-HDoHE	6.75	343	193	12370	11510	6268	6213	1646	6138	7521	6290	6168	8713	5755	6996	1494	3851	3384	4121	1907	6084	6688	848.2	6842	5831	7492	8406
50	PGF2a	2.95	351	167	445.5	1973	497.3	1118	3044	440.8	2310	757	1577	632.1	2587	390.1	459	817.644444444445	942.22	651.7	785.7	858.5	856.6	1663	446.6	1731	407.5	687.8
51	12,13-EpOME	6.48	295	195.1	1160000	927300	1295000	658400	1002000	772200	1301000	574300	1198000	709500	834100	703800	505800	600500	574600	439900	3804000	1865000	2045000	1919000	1800000	2233000	2275000	1905000
52	9,10-EpOME	6.54	295	171.1	730700	472300	1069000	681100	504800	852500	930300	391400	885900	338600	384800	354300	257500	256000	324100	167500	2022000	761600	791700	781000	662400	873100	1530000	826800
53	14,15-LTE4	2.82	353	235.1	400.6	318.6	678.5	354.2	845	638.8	449.3	250.9	1001	604	395.5	468.6	409	552.5	459.8	224.7	1330.66	883.866666666667	422	1096.95	394.6	1033	783.7	471
54	DHA	8.93	327	283	626900	468200	296900	566100	498400	1001000	246500	1235000	667100	246200	245700	619100	349100	108700	196500	135500	155500	98990	94260	148100	122900	90280	655300	159300
55	Adrenic acid	9.92	331	287	75750	29530	34330	26640	37180	48970	31350	57630	72600	22940	16030	25100	8563	4540	7307	3150	83700	84480	65350	92520	1e+05	63440	413300	77370
56	5,6-diHETE	4.86	335	195.1	468.3	934.4	1127	483.9	375.2	479.7	594.1	1177	954.4	538.3	435.3	434.3	333.5	508.8	413.3	800.3	3506	466.5	1183	1408	575.7	1229	2576	311.3
57	14,15-diHETrE	5.88	337	127	1893	1559	793	1715	1309	1227	631.2	1170	1057	887.3	1566	768	1414	883.588888888889	805.5	1242	1534	1454	998	1027	1050	1333	2357	1056
58	5,15-diHETE	4.31	335	317	867.1	701.3	834.4	1822	1523	1011	601.2	1247	1273	1030	1270	1585	1578	627	2206	655.3	1302	685.4	342.7	463.5	361.8	389.3	506.2	754.4
59	8,15-diHETE	5	335	115	2667	2406	2730	2655	2573	1815	2730	2253	4473	10820	3733	4073	2551	2668	4073	3278	2092	2661	2211	2393	2711	3136	3062	3184
60	HXA3	4.76	335	201	622	371.7	460.1	612.6	540.8	351.6	433.2	982.2	1446	1199	1520	902	855.1	339.4	661.2	226.9	1209	376.6	895.8	822.1	259.7	273.6	396.8	557.3
