# Supplementary material for: Regional variations of lipids in camel milk from Xinjiang, China: a UHPLC–MS/MS-based lipidomics study
Source: Front Vet Sci. 2026 May 12;13:1834007. doi: 10.3389/fvets.2026.1834007 (PMC13201116; doi:10.3389/fvets.2026.1834007)
Supplement: Supplementary file 1 [file Data_Sheet_1.zip › Supplementary Material/Table S 2 Significantly altered lipids in AC and TC.xlsx]

## Sheet: ACvsTC
Table S 2 Significantly altered lipids in AC and TC
No.	Name	Class	Ion mode	FC	Pvalue	VIP	Up.Down	Average relative abundance of AC	Average relative abundance of TC
1	PS(19:0/18:2)	PS	neg	90.6117	1.5872e-10	4.07379	up	0.13628	0.001504
2	TG(20:2/18:2)	TG	pos	29.1882	0.0427201	1.47674	up	8.8418	0.302924
3	TG(8:0/12:0/18:4)	TG	pos	28.4882	0.042173	1.45211	up	6.23245	0.218773
4	MG(21:6)	MG	pos	23.4019	0.006746	2.13527	up	0.0779046	0.00332899
5	PC(15:2/22:2)	PC	pos	13.625	0.00682645	1.2754	up	0.00052333	3.84096e-05
6	TG(15:1/3:0/16:2)	TG	pos	13.4392	0.0214879	1.53372	up	0.308021	0.0229195
7	PC(18:0/18:3)	PC	pos	12.9458	0.000319568	2.88683	up	0.233652	0.0180485
8	PS(18:1/22:4)	PS	pos	12.6533	0.0113393	1.29013	up	0.066002	0.00521618
9	PC(17:3/16:0)	PC	pos	10.7028	0.0299079	1.21786	up	0.316266	0.0295498
10	LPC(27:2)	LPC	pos	8.58462	3.26902e-05	2.36133	up	0.393636	0.0458537
11	MePC(31:1)	MePC	pos	8.03286	4.06887e-05	2.32004	up	0.0179547	0.00223516
12	PC(16:0/20:3)	PC	pos	7.95393	0.000536267	1.67148	up	0.0505957	0.0063611
13	DG(19:2/18:1)	DG	pos	6.98218	0.00260696	1.0945	up	0.227414	0.0325706
14	PC(36:6COOH)	PC	pos	6.97978	0.0133171	1.25366	up	0.00818505	0.00117268
15	PC(18:0/15:1COOH)	PC	pos	6.75762	0.000278604	2.09334	up	0.00489324	0.000724108
16	MePC(30:4)	MePC	pos	6.54521	0.00199773	1.87846	up	0.0110098	0.00168211
17	MePC(35:3)	MePC	pos	6.2525	0.000156998	1.55029	up	0.0248521	0.00397474
18	SM(d33:4)	SM	pos	6.05937	0.000415496	2.17775	up	0.0148704	0.00245412
19	PC(20:5/14:0COOH)	PC	pos	5.97982	0.00509563	2.15621	up	0.00140035	0.000234179
20	PC(20:3/16:0)	PC	pos	5.68238	0.00044851	1.78628	up	0.0183062	0.00322158
21	Cer(d15:0/16:1)	Cer	neg	5.19692	0.00043369	1.87393	up	0.0086067	0.00165611
22	PC(32:1CHO)	PC	pos	5.11582	0.00326057	1.567	up	0.000136275	2.66379e-05
23	PC(15:2/16:0)	PC	pos	5.09209	0.00277504	1.50523	up	0.225901	0.0443631
24	PC(16:0/20:5COOH)	PC	pos	4.9096	0.0234974	1.48552	up	0.00287447	0.000585481
25	SM(d41:5)	SM	pos	4.86922	0.000815444	2.09237	up	0.0328497	0.0067464
26	Cer(d18:2/15:2)	Cer	pos	4.83447	0.00337184	1.49371	up	0.0345437	0.00714529
27	PE(18:1/18:0)	PE	pos	4.81006	0.00427418	1.47642	up	0.00944419	0.00196342
28	LPC(19:1)	LPC	pos	4.7991	0.00432204	1.82378	up	0.0120858	0.00251835
29	PC(40:3COOH)	PC	pos	4.73506	0.00137165	1.8123	up	0.000338279	7.14413e-05
30	SM(d39:4)	SM	pos	4.60692	0.000796578	1.7779	up	0.25927	0.0562783
31	PS(18:1/19:1)	PS	pos	4.52431	0.000931795	1.146	up	0.0365417	0.00807674
32	LPE(17:1)	LPE	pos	4.42113	0.000644813	1.57313	up	0.152049	0.0343914
33	PC(37:2)	PC	pos	4.34861	0.00157236	1.90566	up	0.0296419	0.00681641
34	PC(14:0/15:0)	PC	neg	4.28116	0.0119702	2.20776	up	3.31215	0.773655
35	SM(d33:1)	SM	pos	4.23296	0.00094554	2.01957	up	5.81699	1.37421
36	PC(33:2CHO)	PC	pos	4.21206	0.0392727	2.22714	up	0.000578413	0.000137323
37	AcCa(14:1)	AcCa	pos	4.20741	0.00395918	1.88083	up	0.184523	0.0438566
38	PE(19:3/18:2)	PE	pos	4.15411	0.0345708	1.37244	up	0.0109568	0.00263758
39	DG(18:4/18:1)	DG	pos	4.15346	0.0477232	1.37013	up	19.3041	4.64772
40	Hex3Cer(d18:1/16:0)	Hex3Cer	pos	4.08626	0.01485	1.17984	up	0.0650868	0.0159282
41	PE(16:0/22:2COOH)	PE	neg	3.9238	0.0226347	1.73899	up	0.0029759	0.000758425
42	LPE(18:3)	LPE	neg	3.91067	0.0169257	1.81658	up	0.0838979	0.0214536
43	PE(17:1/22:3)	PE	neg	3.89683	0.00223791	1.91815	up	0.0115551	0.00296525
44	PC(17:1COOH/18:0)	PC	pos	3.8618	0.00174632	1.52589	up	0.00714644	0.00185055
45	SM(t36:1)	SM	pos	3.86098	0.0198855	1.42135	up	0.00749815	0.00194203
46	BisMePA(38:7)	BisMePA	pos	3.85779	0.0357388	1.40244	up	7.53316	1.95271
47	PI(13:0/18:1)	PI	neg	3.84241	0.010456	1.68199	up	0.353069	0.0918873
48	PC(15:1/19:1)	PC	pos	3.75274	0.0411583	1.01894	up	0.000867324	0.000231117
49	SM(d31:0)	SM	pos	3.73286	0.00357592	1.21467	up	0.00404128	0.00108262
50	Hex1Cer(d19:1/23:0)	Hex1Cer	pos	3.69245	0.0052061	1.81605	up	0.00171508	0.000464483
51	ST(d41:2)	ST	pos	3.62774	0.00345095	1.78091	up	0.00860952	0.00237325
52	PC(29:2)	PC	pos	3.62311	0.0130811	1.19994	up	0.00786258	0.00217012
53	PC(18:2/18:1)	PC	pos	3.58428	0.00911357	1.85304	up	0.00840915	0.00234612
54	SM(t32:0)	SM	pos	3.57546	0.00418934	1.59443	up	0.00130883	0.00036606
55	SM(d33:0)	SM	pos	3.55782	0.00281257	1.40764	up	0.0711042	0.0199853
56	PC(33:1)	PC	pos	3.54657	0.0165068	1.05769	up	0.113091	0.0318874
57	cPA(18:1)	cPA	neg	3.5267	0.00783465	1.62953	up	0.00388341	0.00110114
58	PEt(14:0/14:0)	PEt	pos	3.50145	0.00645312	1.64058	up	0.0416784	0.0119032
59	PE(18:1)	PE	neg	3.45516	0.0192394	1.12433	up	0.0080109	0.00231853
60	cPA(18:2)	cPA	neg	3.44222	0.00690126	1.98359	up	0.00186765	0.000542571
61	PC(15:0/18:2)	PC	pos	3.44055	0.00472074	1.06658	up	0.0355298	0.0103268
62	PC(14:1/20:1)	PC	pos	3.42256	0.0128949	1.51069	up	0.000799107	0.000233482
63	SM(d44:5)	SM	pos	3.41683	0.000793632	1.6492	up	1.51743	0.444104
64	PA(15:0/16:0)	PA	neg	3.37958	0.00876633	1.28311	up	0.0507643	0.0150209
65	Hex3Cer(d32:1)	Hex3Cer	neg	3.31963	0.00535011	1.45655	up	0.0105973	0.00319232
66	PC(12:0/20:4)	PC	pos	3.30429	0.0118521	1.36538	up	0.00728383	0.00220435
67	DG(16:1/17:0)	DG	pos	3.28639	0.0151431	1.68663	up	1.97586	0.601224
68	PC(40:4COOH)	PC	pos	3.27653	0.0376541	1.27942	up	0.00440734	0.00134512
69	PC(15:1/18:2)	PC	pos	3.24589	0.023868	1.2926	up	0.804407	0.247823
70	PI(16:1/17:1)	PI	neg	3.21926	0.00684843	1.61671	up	0.464954	0.144429
71	MePC(36:4)	MePC	pos	3.17551	0.0173745	1.41853	up	0.00566495	0.00178395
72	LPC(20:1)	LPC	pos	3.16262	0.00468989	1.8002	up	0.0463923	0.0146689
73	PC(18:3/16:0)	PC	pos	3.14742	0.0126475	1.18957	up	0.0504802	0.0160386
74	PE(17:0/19:2COOH)	PE	neg	3.12574	0.000115303	1.10839	up	0.0881827	0.0282118
75	PA(18:0/19:1)	PA	neg	3.10018	3.0717e-06	1.41466	up	0.0100798	0.00325136
76	PS(17:0/18:2)	PS	pos	3.085	0.0215312	1.80416	up	0.456777	0.148064
77	LPE(16:2)	LPE	neg	3.06455	0.000229617	1.1086	up	0.189901	0.0619669
78	PE(19:0/18:2)	PE	pos	3.06431	0.0247093	1.31399	up	0.0306283	0.00999518
79	LPE(18:1)	LPE	pos	3.01941	0.0042109	1.64904	up	6.47431	2.14423
80	LPE(17:0)	LPE	neg	3.01472	5.81032e-06	1.61358	up	0.585553	0.194231
81	PC(35:3COOH)	PC	neg	2.98763	0.0309267	1.67847	up	58.3153	19.5189
82	PE(38:6)	PE	pos	2.98554	0.0258006	1.26885	up	0.970922	0.325208
83	BisMePA(18:2/17:1)	BisMePA	pos	2.98073	0.0424102	1.20474	up	4.65576	1.56195
84	PC(17:0/18:2)	PC	pos	2.96881	0.0106351	1.28829	up	0.0644751	0.0217175
85	PE(17:1/18:1)	PE	pos	2.932	0.00800314	1.28088	up	0.826253	0.281805
86	PC(30:3/18:2)	PC	neg	2.91406	0.00243626	1.48589	up	0.0849993	0.0291687
87	DG(18:4/17:0)	DG	pos	2.89197	0.037925	1.68819	up	2.01385	0.696362
88	LPA(18:2)	LPA	neg	2.88511	0.00635365	1.08656	up	0.0580298	0.0201136
89	LPE(15:0)	LPE	neg	2.87736	0.000343765	1.35462	up	0.687608	0.238972
90	DG(18:4/17:1)	DG	pos	2.87229	0.0119227	1.04011	up	0.550312	0.191594
91	LPC(24:2)	LPC	pos	2.84083	0.00417206	1.79375	up	0.0241076	0.00848608
92	PA(16:1/18:1)	PA	neg	2.80043	0.0427794	1.00845	up	0.00378833	0.00135277
93	PE(17:3/18:1)	PE	pos	2.79492	0.0257563	1.18032	up	0.0569596	0.0203797
94	LPA(15:0)	LPA	neg	2.78493	0.000271861	1.55005	up	0.00629579	0.00226066
95	PS(17:0/18:1)	PS	neg	2.75201	0.000539929	1.17795	up	0.0670373	0.0243594
96	PEt(17:0/18:1)	PEt	neg	2.728	0.00011824	1.16772	up	0.00280095	0.00102674
97	DG(18:4/18:0)	DG	pos	2.72416	0.00599126	1.84962	up	43.7461	16.0586
98	PC(18:2CHO)	PC	pos	2.72303	0.00417944	1.11134	up	0.00024407	8.96315e-05
99	PC(18:3COOH/18:1)	PC	pos	2.7152	0.0152751	1.11578	up	0.030192	0.0111197
100	PI(18:0/18:2)	PI	pos	2.67515	0.0250653	1.51753	up	2.05062	0.766542
101	WE(34:6)	WE	pos	2.67345	0.0083091	1.29002	up	0.0890356	0.0333036
102	MePC(33:3)	MePC	pos	2.66526	0.0259859	1.15565	up	0.00819809	0.0030759
103	PA(18:1/18:1)	PA	neg	2.63947	0.0261101	1.62069	up	0.134871	0.0510979
104	PC(15:2/20:3)	PC	pos	2.60967	0.038657	1.4362	up	0.012147	0.00465459
105	SM(d38:2)	SM	pos	2.57001	0.0212623	1.04084	up	0.858105	0.333891
106	PC(36:4)	PC	pos	2.56007	0.0200174	1.14616	up	0.0144231	0.00563385
107	PA(14:0/18:2)	PA	neg	2.54002	0.0331285	1.07389	up	0.0308053	0.012128
108	PI(15:1/18:1)	PI	neg	2.52148	0.00816524	1.35768	up	0.49257	0.19535
109	PA(26:5/22:6)	PA	neg	2.51375	0.00212752	1.96866	up	0.0214003	0.00851329
110	PC(19:4/18:0)	PC	pos	2.51152	0.013997	1.04832	up	0.0819172	0.0326165
111	GM3(d33:1)	GM3	neg	2.49606	0.00697601	1.45767	up	0.0135328	0.00542165
112	PC(16:0/17:1)	PC	pos	2.49239	0.0405486	1.23865	up	0.0827022	0.0331819
113	LPC(15:1)	LPC	pos	2.46193	0.00596526	1.43571	up	1.8143	0.736944
114	PC(14:1/20:4)	PC	pos	2.45942	0.0319586	1.40256	up	0.0113999	0.00463521
115	DG(10:0/17:1)	DG	pos	2.45406	0.0295577	1.09444	up	0.179397	0.0731023
116	CL(19:0CHO/17:0/16:1/22:5)	CL	neg	2.4529	0.0344517	1.26554	up	0.00959969	0.00391362
117	Hex2Cer(d18:1/22:1)	Hex2Cer	neg	2.44716	0.0172385	1.13544	up	0.00612577	0.00250322
118	DG(17:2/23:5)	DG	pos	2.44272	0.0233361	1.27321	up	0.343203	0.1405
119	PE(19:2)	PE	neg	2.43592	0.000858502	1.01498	up	0.00847698	0.00347999
120	PC(18:2/19:2COOH)	PC	pos	2.42658	0.0475815	1.54705	up	0.0282589	0.0116456
121	PC(18:1/20:3)	PC	pos	2.40795	0.0286417	1.12818	up	0.0208893	0.00867514
122	LPC(27:3)	LPC	neg	2.40025	0.000228357	1.76379	up	0.293087	0.122107
123	LPC(19:0)	LPC	pos	2.38963	0.0393916	1.40427	up	0.250934	0.105009
124	PC(33:1COOH)	PC	pos	2.37907	0.0135169	1.11945	up	0.0166521	0.00699941
125	PC(18:4/18:2)	PC	neg	2.34243	0.0108497	1.22955	up	0.547957	0.233927
126	PC(17:0/17:2)	PC	pos	2.28397	0.0224906	1.12156	up	0.00223959	0.000980569
127	PI(22:7/16:0)	PI	pos	2.27823	0.0316114	1.08815	up	0.0637514	0.0279828
128	PA(18:2)	PA	pos	2.26827	0.0261002	1.51085	up	0.0157207	0.00693067
129	LPE(18:2)	LPE	pos	2.2504	0.015206	1.24195	up	4.44194	1.97384
130	SM(d37:1)	SM	neg	2.24916	0.0025949	1.8979	up	0.331461	0.147371
131	PC(35:2COOH)	PC	neg	2.22396	0.013604	1.06769	up	22.9432	10.3164
132	SM(d30:1)	SM	pos	2.20708	0.0177871	1.60532	up	0.365342	0.165532
133	PFAA(22:0)	PFAA	pos	2.1934	0.048707	1.10287	up	0.414441	0.188949
134	MePC(34:2)	MePC	pos	2.17206	0.0215069	1.5048	up	0.00488958	0.00225113
135	SM(d18:1/16:1)	SM	pos	2.15083	0.0256535	1.12316	up	0.604093	0.280865
136	PG(18:0/17:3)	PG	neg	2.14278	0.00359061	1.09502	up	0.00334482	0.00156097
137	PI(19:0/20:4)	PI	neg	2.14112	0.00237024	1.40977	up	0.347136	0.162129
138	SM(d43:3)	SM	pos	2.04027	0.0221435	1.12938	up	0.0337865	0.0165598
139	LPA(16:1)	LPA	neg	2.02311	0.0226818	1.19143	up	0.0168454	0.00832647
140	SM(d35:1)	SM	pos	1.96787	0.0476674	1.21434	up	2.72691	1.38572
141	Cer(d16:1/14:0)	Cer	neg	1.96105	0.0431978	1.0164	up	0.0085967	0.00438372
142	SM(t34:0)	SM	pos	1.93985	0.0376819	1.27859	up	0.0385566	0.0198761
143	CL(45:9CHO/19:0/18:1)	CL	neg	1.92235	0.00620948	1.11445	up	0.00470058	0.00244523
144	SM(d32:0)	SM	pos	1.886	0.038423	1.02182	up	0.224484	0.119027
145	PI(18:1/18:2)	PI	neg	1.88006	0.00857516	1.50188	up	37.2865	19.8326
146	PC(37:4COOH)	PC	neg	1.80761	0.00787792	1.03129	up	1.73572	0.960228
147	PE(20:1/20:4)	PE	neg	1.78572	0.0378374	1.00706	up	0.00244008	0.00136644
148	SM(d44:3)	SM	pos	1.72937	0.0428148	1.06494	up	0.0404775	0.023406
149	LPC(15:0)	LPC	neg	1.7105	0.00347018	1.04552	up	1.23504	0.722031
150	PE(17:0/18:2)	PE	neg	1.70755	0.0423594	1.25617	up	0.709574	0.415552
151	PI(17:1/18:1)	PI	neg	1.70653	0.00351454	1.27503	up	3.91004	2.29123
152	PA(18:0/18:2)	PA	neg	1.56762	0.0433993	1.2015	up	0.921032	0.587534
153	PC(15:1/20:4)	PC	neg	1.49328	0.0258698	1.14426	up	2.72809	1.82691
154	PC(19:4COOH/18:0)	PC	neg	0.675062	0.0163026	1.04522	down	2.85093	4.22321
155	PC(19:2COOH/22:4)	PC	neg	0.667685	0.0392678	1.14893	down	1.06078	1.58874
156	PS(20:2/20:2)	PS	neg	0.665156	0.0232429	1.05779	down	0.0271681	0.0408447
157	PS(23:0/18:2)	PS	neg	0.654856	0.0203464	1.02764	down	0.100903	0.154085
158	PE(15:0/18:3)	PE	neg	0.649863	0.0483853	1.04538	down	0.0147114	0.0226376
159	PS(18:0/22:4)	PS	neg	0.631707	0.0109237	1.10222	down	0.206638	0.32711
160	FA(28:7)	FA	neg	0.620882	0.0190023	1.21617	down	0.319708	0.514926
161	PS(25:0/18:2)	PS	neg	0.616795	0.025278	1.177	down	0.0102621	0.0166378
162	PA(22:0/18:2)	PA	neg	0.616038	0.0272299	1.47952	down	0.0109669	0.0178023
163	PC(14:1/22:5)	PC	neg	0.6145	0.0337007	1.23373	down	4.55748	7.41658
164	CL(46:10CHO/22:0/20:2)	CL	neg	0.611403	0.0226513	1.10918	down	0.0132331	0.0216438
165	PE(22:0/18:2)	PE	neg	0.610204	0.0370165	1.22327	down	0.0107598	0.017633
166	PE(21:2COOH/20:4)	PE	neg	0.608494	0.0266583	1.17394	down	0.0567051	0.0931892
167	PE(18:1/22:1)	PE	neg	0.604189	0.0108064	1.22076	down	0.0158751	0.026275
168	PE(21:3COOH/22:5)	PE	neg	0.596886	0.0269191	1.11945	down	0.0138354	0.0231794
169	PC(16:2/18:3)	PC	neg	0.595405	0.00646026	1.04451	down	4.78447	8.03565
170	PC(18:2/20:4)	PC	neg	0.591764	0.00841122	1.06114	down	2.29727	3.88207
171	PG(16:0/18:0)	PG	neg	0.586322	0.0218884	1.54445	down	0.0266647	0.0454779
172	PE(23:0/18:2)	PE	neg	0.586155	0.00374462	1.14943	down	0.00465199	0.00793644
173	PA(18:0/22:5)	PA	neg	0.58398	0.0116392	1.04135	down	0.0639152	0.109448
174	Cer(d18:1/23:1)	Cer	neg	0.583777	0.0119691	1.26089	down	0.0417826	0.0715729
175	PE(20:0/18:3)	PE	neg	0.582981	0.00462451	1.23499	down	0.175432	0.300922
176	PE(17:0/18:0)	PE	neg	0.581717	0.0322587	1.11844	down	0.0238623	0.0410205
177	PE(24:0/18:2)	PE	neg	0.580291	0.0191256	1.38053	down	0.0065305	0.0112538
178	PE(24:0/18:1)	PE	neg	0.578186	0.0395415	1.76236	down	0.00521611	0.0090215
179	PS(25:0/18:1)	PS	neg	0.577277	0.039317	1.29135	down	0.0119344	0.0206736
180	PS(23:0/20:4)	PS	neg	0.567318	0.0179669	1.48775	down	0.0257067	0.0453126
181	LBPA(18:0/18:1)	LBPA	neg	0.56208	0.0096184	1.02511	down	0.0132085	0.0234993
182	PG(18:0/18:1)	PG	neg	0.55975	0.0102874	1.03797	down	0.0134549	0.0240373
183	Cer(d18:1/18:0)	Cer	neg	0.548409	0.0281093	1.36078	down	0.0688926	0.125623
184	PC(19:2COOH/20:4)	PC	neg	0.545931	0.00756046	1.227	down	1.67761	3.07294
185	PS(22:0/18:2)	PS	neg	0.544291	0.00194594	1.06667	down	0.201406	0.370034
186	TG(14:0/18:3/20:4)	TG	pos	0.535631	0.0357567	1.21525	down	0.0149173	0.0278501
187	PE(14:1/16:0)	PE	neg	0.529595	0.0130076	1.08285	down	0.0146693	0.0276991
188	PS(22:0/20:4)	PS	neg	0.527656	0.00471899	1.15976	down	0.0617238	0.116977
189	CL(22:1CHO/18:0/22:5/22:5)	CL	neg	0.524437	0.0150569	1.08917	down	0.00122407	0.00233406
190	PC(18:2/18:2)	PC	neg	0.522276	0.000521242	1.25396	down	7.33142	14.0375
191	PC(18:0/18:1)	PC	neg	0.520827	0.0137306	1.40958	down	1.55933	2.99395
192	PC(16:0/22:5)	PC	neg	0.517347	0.00334805	1.00477	down	2.25864	4.36581
193	Cer(d18:0/16:0)	Cer	neg	0.516503	0.0163333	1.3251	down	0.00680353	0.0131723
194	PE(18:1/22:5)	PE	neg	0.515615	0.00829233	1.28929	down	0.160764	0.31179
195	PS(22:0/20:5)	PS	neg	0.514146	0.00225755	1.23399	down	0.0471077	0.0916233
196	FA(20:0)	FA	neg	0.51288	0.00610866	1.00053	down	0.0777651	0.151624
197	PE(19:2COOH/20:5)	PE	neg	0.502363	0.009854	1.47417	down	0.0140033	0.0278749
198	DG(17:2/23:6)	DG	pos	0.501098	0.0225676	2.36385	down	0.0461204	0.0920386
199	PC(16:1/22:5)	PC	neg	0.497706	0.00807289	1.27629	down	5.20073	10.4494
200	PC(18:0/20:4)	PC	neg	0.497305	0.00447654	1.19373	down	3.89244	7.82706
201	DG(18:0/18:1)	DG	pos	0.496936	0.0474779	1.35947	down	1.44971	2.9173
202	PC(36:3)	PC	neg	0.487106	0.0117309	1.2852	down	1.80708	3.70982
203	Cer(t18:1/22:0)	Cer	neg	0.484199	0.0178812	1.09251	down	0.0314227	0.0648964
204	PC(29:1)	PC	pos	0.471194	0.0420008	1.15412	down	0.00898495	0.0190685
205	Cer(t18:1/24:1)	Cer	neg	0.467243	0.017626	1.58879	down	0.00806339	0.0172574
206	PS(24:0/18:3)	PS	neg	0.466912	0.00750314	1.17969	down	0.027929	0.0598165
207	PS(18:0/22:5)	PS	neg	0.465487	0.00144175	1.63063	down	0.782524	1.68109
208	DG(16:0/20:3)	DG	pos	0.464116	0.0389962	1.4508	down	0.908223	1.95689
209	PE(15:1/18:3)	PE	neg	0.461399	0.00312756	1.17834	down	0.0150234	0.0325605
210	PC(18:0/22:4)	PC	neg	0.460381	0.000538561	1.57331	down	0.398929	0.866519
211	DG(16:0/18:0)	DG	pos	0.457867	0.0307333	1.51395	down	0.901525	1.96897
212	PE(16:0/16:0)	PE	neg	0.453247	0.00083171	1.71822	down	0.0813753	0.179538
213	PC(20:4/20:4COOH)	PC	pos	0.452677	0.0252929	1.76976	down	0.00446068	0.009854
214	PC(16:1/17:5CHO)	PC	neg	0.452542	0.0301114	1.52601	down	0.11697	0.258474
215	PE(22:1CHO)	PE	neg	0.448067	0.010389	1.08761	down	0.00461464	0.010299
216	CerP(d41:1)	CerP	neg	0.447176	0.000876379	1.50742	down	0.00623122	0.0139346
217	PI(18:0/20:1)	PI	neg	0.446679	0.00729191	1.82055	down	1.25038	2.79927
218	DG(13:0/19:2)	DG	pos	0.446676	0.045347	1.88663	down	0.0276998	0.0620131
219	PE(12:1/18:2)	PE	neg	0.443689	0.00815844	1.61688	down	0.00179929	0.00405529
220	Cer(t18:0/23:1)	Cer	neg	0.443118	0.00872407	1.5598	down	0.00929201	0.0209696
221	PI(25:0/16:2)	PI	neg	0.442162	0.000449198	2.05883	down	0.78984	1.78631
222	BiotinylPE (30:6)	BiotinylPE	neg	0.440985	0.00120067	1.09412	down	0.00248185	0.00562796
223	PC(18:1/19:1COOH)	PC	neg	0.440629	0.00170895	1.44974	down	0.445022	1.00997
224	CL(27:3/16:0/16:0/18:0)	CL	neg	0.438477	0.000718839	1.22062	down	0.00156505	0.00356929
225	PC(34:4)	PC	pos	0.435569	0.0373881	1.04821	down	0.0153266	0.0351875
226	TG(14:0/16:0/20:4)	TG	pos	0.43399	0.0276565	1.62835	down	0.266894	0.614978
227	PC(40:2CHO)	PC	pos	0.433283	0.043817	1.58893	down	0.00256568	0.00592149
228	Cer(d18:0/23:0)	Cer	neg	0.429972	0.0161965	1.74649	down	0.00322754	0.0075064
229	PC(18:1/22:4)	PC	pos	0.429311	0.0385376	1.92403	down	0.00940804	0.0219143
230	PI(18:0/22:5)	PI	neg	0.425142	0.00638388	1.69766	down	2.84939	6.70221
231	Cer(m18:0/16:0)	Cer	pos	0.421004	0.0486197	1.70963	down	0.0526512	0.125061
232	PC(18:1/22:6)	PC	neg	0.417901	0.000990638	1.07651	down	0.719731	1.72225
233	Cer(d18:1/22:0)	Cer	neg	0.417595	0.00676681	1.71014	down	0.120924	0.289572
234	PS(20:0/22:4)	PS	neg	0.416191	0.00722866	2.03301	down	0.00827402	0.0198803
235	DG(17:2/15:1)	DG	pos	0.414375	0.00672577	1.51163	down	0.731565	1.76546
236	CL(18:2/18:2/18:2/18:2)	CL	neg	0.41203	0.000731478	1.145	down	0.00116278	0.00282208
237	Cer(m18:1/22:0)	Cer	neg	0.408924	0.00888777	1.37871	down	0.0214132	0.0523647
238	PC(18:2/18:3)	PC	neg	0.407101	0.0271622	1.2495	down	1.18099	2.90097
239	PC(34:0)	PC	neg	0.401232	0.00601848	1.88013	down	0.560503	1.39695
240	PC(18:3/4:1CHO)	PC	neg	0.400228	0.000437056	2.13256	down	0.882253	2.20437
241	PC(20:4/18:0)	PC	neg	0.394832	0.00419335	1.46352	down	2.73996	6.93955
242	PE(16:0/18:3)	PE	neg	0.394596	0.00227972	1.05051	down	0.594252	1.50597
243	Hex1Cer(d18:2/24:0)	Hex1Cer	neg	0.393907	0.00498334	1.12754	down	0.0134134	0.0340522
244	DGDG(13:1/30:6)	DGDG	neg	0.39254	0.000303046	1.77105	down	0.321311	0.818544
245	Cer(d18:1/23:0)	Cer	neg	0.386818	0.00135082	1.47693	down	0.122641	0.317051
246	PC(20:0/18:2)	PC	neg	0.383354	0.00160845	1.27902	down	0.163521	0.426553
247	PS(21:0/22:5)	PS	neg	0.380289	0.000160076	1.05833	down	0.00334784	0.00880342
248	PE(16:2/18:2)	PE	neg	0.367655	0.000800993	1.43041	down	0.481587	1.30989
249	PC(16:0/20:5)	PC	neg	0.362796	0.00363619	1.52165	down	1.68262	4.63792
250	PE(14:0/20:5)	PE	neg	0.360974	0.00169601	2.03271	down	0.00852675	0.0236215
251	PC(14:0/18:3)	PC	pos	0.356633	0.0167363	1.60357	down	0.0113574	0.0318461
252	DG(18:1/18:3)	DG	pos	0.356305	0.0169173	1.19359	down	0.548279	1.53879
253	Hex1Cer(d19:1/24:0)	Hex1Cer	pos	0.344581	0.0103934	1.48002	down	0.00136313	0.00395591
254	PE(19:2COOH/18:3)	PE	neg	0.342505	0.00160869	1.25087	down	0.0351193	0.102537
255	PE(14:1/18:3)	PE	neg	0.3418	0.00099529	1.27962	down	0.0107636	0.031491
256	PE(18:3/19:3COOH)	PE	neg	0.340792	0.00332552	2.23489	down	0.0105363	0.0309171
257	PC(41:3)	PC	pos	0.340086	0.0142359	1.59105	down	0.000219543	0.000645553
258	PC(16:1/20:5)	PC	neg	0.340033	0.0128463	1.72223	down	0.129123	0.379736
259	PA(43:0)	PA	neg	0.339113	0.0023507	1.54064	down	0.00116059	0.00342244
260	Hex1Cer(d18:1/24:0)	Hex1Cer	neg	0.335571	0.00132876	2.28278	down	0.226747	0.675705
261	PE(16:1/18:3)	PE	neg	0.331059	0.00305856	1.40509	down	0.125139	0.377995
262	PE(18:0/22:2CHO)	PE	pos	0.330356	0.0167472	1.08651	down	0.271499	0.821839
263	DG(16:0/15:1)	DG	pos	0.328128	0.0127999	1.19996	down	0.112885	0.344026
264	PE(21:2COOH/20:5)	PE	neg	0.325765	0.0013875	2.02512	down	0.0244687	0.0751114
265	CerP(d42:1)	CerP	neg	0.323777	0.000118742	1.67945	down	0.00383986	0.0118596
266	PE(14:0/18:3)	PE	neg	0.32132	0.00214588	1.56914	down	0.0253628	0.0789332
267	PA(42:0)	PA	neg	0.321228	0.00110499	1.64592	down	0.0030791	0.00958539
268	PE(16:0/21:2COOH)	PE	neg	0.318864	3.5751e-05	2.32505	down	0.00483444	0.0151614
269	DG(18:4/16:1)	DG	pos	0.312883	0.0124172	1.58968	down	0.0791743	0.253047
270	BisMePA(36:8)	BisMePA	pos	0.309664	0.0096821	1.70705	down	0.0227609	0.0735018
271	PC(20:1CHO)	PC	neg	0.307044	0.0089142	1.30387	down	0.133742	0.435578
272	PS(23:0/18:3)	PS	neg	0.306071	0.00751951	2.28897	down	0.0108188	0.0353474
273	PA(44:0)	PA	neg	0.30602	0.000104797	1.74249	down	0.000933196	0.00304946
274	CL(18:1/18:2/18:2/18:2)	CL	neg	0.305496	0.00933067	1.16404	down	0.000331095	0.0010838
275	TG(16:0/18:0/20:0)	TG	pos	0.303175	0.0435232	2.66884	down	0.353801	1.16699
276	SM(d42:0)	SM	neg	0.30316	0.00166856	1.57367	down	0.014297	0.0471598
277	Cer(t42:1)	Cer	neg	0.302304	0.00141806	1.54383	down	0.0129104	0.0427068
278	PC(14:1/18:3)	PC	neg	0.300046	5.79324e-05	1.5027	down	13.3983	44.6542
279	PC(18:0/22:5)	PC	neg	0.294346	0.00138796	2.10979	down	1.08732	3.69403
280	PC(12:1/18:3)	PC	neg	0.291358	0.000434277	1.64111	down	0.299467	1.02783
281	PA(16:0/18:0)	PA	neg	0.290761	0.0028681	1.57823	down	0.0241616	0.0830979
282	DG(18:1/24:7)	DG	pos	0.290619	0.00968547	1.97953	down	0.0486833	0.167516
283	DG(20:0/20:4)	DG	pos	0.29008	0.000698135	1.30764	down	0.0175179	0.06039
284	Cer(t43:1)	Cer	neg	0.285314	0.00306132	1.67673	down	0.0014257	0.00499697
285	DG(7:0/17:2)	DG	pos	0.280262	0.00795216	1.00668	down	0.0132638	0.0473264
286	PE(18:1/16:0)	PE	neg	0.280038	0.000404179	2.42914	down	0.00724942	0.0258873
287	FA(24:0)	FA	neg	0.2795	0.0157014	1.02369	down	0.0209401	0.0749201
288	DG(14:0/18:3)	DG	pos	0.279274	0.0109363	1.43909	down	1.2231	4.37955
289	PS(22:0/22:5)	PS	neg	0.278247	0.00309391	2.68035	down	0.00965651	0.0347048
290	Cer(d18:1/24:0)	Cer	neg	0.27471	3.61178e-05	2.16329	down	0.089148	0.324517
291	PC(16:0/16:0CHO)	PC	pos	0.273486	0.00395621	2.23586	down	0.000494699	0.00180886
292	Cer(m18:0/22:0)	Cer	pos	0.271402	0.000117949	2.06754	down	0.00264223	0.00973546
293	PC(18:1/18:4COOH)	PC	neg	0.269284	0.000183207	1.66392	down	0.507232	1.88363
294	DG(11:0/19:2)	DG	pos	0.264394	0.0142597	1.8654	down	0.106968	0.404578
295	PC(16:0/18:1CHO)	PC	neg	0.262766	0.00078624	1.37848	down	0.139125	0.529461
296	DG(20:0/18:1)	DG	pos	0.262161	0.00146204	1.21166	down	0.0260378	0.0993197
297	SM(d41:0)	SM	pos	0.261724	0.0385496	1.90008	down	0.0275732	0.105352
298	PC(16:1/22:1)	PC	neg	0.259993	0.00538337	1.16412	down	0.01853	0.0712713
299	PE(36:7)	PE	pos	0.259528	0.00348714	1.83521	down	0.00303253	0.0116848
300	PC(16:0/17:3)	PC	neg	0.254454	9.90304e-07	2.6238	down	0.150973	0.593321
301	PE(18:2/18:3)	PE	neg	0.254218	0.00074623	2.73306	down	0.0395736	0.155668
302	Hex1Cer(t43:1)	Hex1Cer	neg	0.253812	0.000613357	1.19235	down	0.00596447	0.0234995
303	Cer(d19:1/24:0)	Cer	neg	0.244301	0.000717526	2.25809	down	0.00216396	0.00885775
304	DG(11:0/14:0)	DG	pos	0.243223	0.0121905	1.81515	down	0.00895657	0.0368245
305	PE(18:2/22:5)	PE	neg	0.240287	2.29734e-06	1.83042	down	0.00413692	0.0172166
306	DG(18:0/22:5)	DG	pos	0.238223	0.00396008	2.31022	down	0.0490507	0.205903
307	DG(14:0/15:1)	DG	pos	0.23704	0.00710258	1.27007	down	0.0152455	0.0643164
308	PE(16:0/18:0)	PE	neg	0.234419	4.67913e-05	3.29799	down	0.0451569	0.192633
309	PC(16:1/18:3)	PC	neg	0.230522	0.000873345	1.77037	down	0.488515	2.11917
310	DG(18:0/20:2)	DG	pos	0.230331	0.000772883	1.93104	down	0.0202657	0.087985
311	PC(16:1/16:0)	PC	neg	0.228869	0.000119502	2.60033	down	0.191878	0.838375
312	PA(47:12)	PA	neg	0.227225	0.00150241	1.70427	down	0.00381299	0.0167807
313	PC(16:0/18:3)	PC	neg	0.222523	4.9878e-08	1.55612	down	6.87944	30.9156
314	DG(18:2/20:4)	DG	pos	0.216275	0.0199336	1.86973	down	0.0151497	0.070048
315	Cer(m18:0/24:0)	Cer	pos	0.213666	0.00038351	2.57088	down	0.00134417	0.00629099
316	DG(16:1/18:3)	DG	pos	0.212007	0.00446749	1.41566	down	0.0858373	0.40488
317	Cer(d44:1)	Cer	neg	0.200117	5.45454e-05	2.43418	down	0.00173505	0.00867018
318	Hex1Cer(d44:1)	Hex1Cer	neg	0.19968	0.00201297	2.17102	down	0.00248387	0.0124392
319	PC(21:5/19:4)	PC	pos	0.196938	0.00178032	2.48131	down	0.000267496	0.00135827
320	DG(6:0/18:3)	DG	pos	0.190081	0.0129444	1.56351	down	0.0870277	0.457846
321	DG(16:0/20:0)	DG	pos	0.182347	0.000311897	1.69636	down	0.0712478	0.390726
322	PE(40:3CHO)	PE	pos	0.171827	0.00189128	2.28932	down	0.00416817	0.024258
323	PE(17:1CHO/20:4)	PE	neg	0.166405	0.00191491	2.48755	down	0.0127276	0.0764853
324	PE(18:0/18:0)	PE	neg	0.164957	0.000128053	2.73905	down	0.00385345	0.0233604
325	DG(11:0/18:1)	DG	pos	0.15476	0.00491017	1.58947	down	0.00665694	0.0430146
326	TG(35:2/18:1)	TG	pos	0.13689	0.0233634	1.53547	down	0.00911582	0.0665925
327	DG(16:0/14:2)	DG	pos	0.135979	0.000767003	2.49483	down	0.0131182	0.096472
328	DG(18:2/16:3)	DG	pos	0.111378	0.028823	1.3291	down	0.00340942	0.0306113
329	DG(11:0/16:1)	DG	pos	0.108938	0.00119706	1.388	down	0.00249275	0.0228824
330	DG(11:0/18:4)	DG	pos	0.0977732	0.00019933	2.01678	down	0.00269284	0.0275417
331	PE(18:0/22:2COOH)	PE	neg	0.0927251	0.0141464	3.29694	down	0.00371261	0.0400389
332	DG(4:0/8:0)	DG	pos	0.0226241	6.83367e-07	3.24187	down	0.0463576	2.04904
