# Supplementary material for: Regional variations of lipids in camel milk from Xinjiang, China: a UHPLC–MS/MS-based lipidomics study
Source: Front Vet Sci. 2026 May 12;13:1834007. doi: 10.3389/fvets.2026.1834007 (PMC13201116; doi:10.3389/fvets.2026.1834007)
Supplement: Supplementary file 1 [file Data_Sheet_1.zip › Supplementary Material/Table S 3 Significantly altered lipids in LC and AC.xlsx]

## Sheet: LC vs AC
Table S 3 Significantly altered lipids in LC and AC
No.	Name	Class	Ion mode	FC	Pvalue	VIP	Up.Down	Average relative abundance of LC	Average relative abundance of AC
1	TG(19:3/14:0/17:1COOH)	TG	pos	158.244	0.00686855	2.43783	up	1.37021	0.00865884
2	TG(3:0/14:0/17:3CHO)	TG	pos	119.851	0.00272977	2.52467	up	2.45878	0.0205154
3	TG(21:3/14:0/17:2COOH)	TG	pos	96.0082	0.00691267	2.38225	up	3.22569	0.0335981
4	TG(15:0/21:0CHO)	TG	pos	87.4874	0.00344494	2.31596	up	1.75245	0.0200309
5	TG(15:0/17:0CHO)	TG	pos	84.4689	0.00500954	2.33216	up	2.38123	0.0281907
6	TG(14:0/18:1/18:1COOH)	TG	pos	82.8535	0.0101699	2.3348	up	3.32007	0.0400716
7	TG(16:0/16:0/18:1COOH)	TG	pos	80.8093	0.00734471	1.95599	up	3.05634	0.0378216
8	TG(14:0/18:0COOH/16:1)	TG	pos	78.4117	0.00961946	2.51651	up	1.5657	0.0199677
9	TG(20:3COOH/14:0/16:0)	TG	pos	71.6993	0.010964	1.91277	up	4.17989	0.0582975
10	TG(18:4COOH/16:0/18:0)	TG	pos	69.6742	0.00784036	2.26133	up	2.86376	0.0411022
11	TG(14:0/16:0/18:0COOH)	TG	pos	64.5318	0.0115207	2.00759	up	3.88732	0.0602388
12	TG(14:0/16:1/18:1COOH)	TG	pos	62.6802	0.0158147	1.8816	up	1.12675	0.0179761
13	TG(14:0/14:0/18:0COOH)	TG	pos	61.1556	0.0129887	2.25749	up	1.20019	0.0196253
14	TG(17:2/16:1/17:1COOH)	TG	pos	60.1191	0.0161246	1.93923	up	1.3399	0.0222875
15	TG(16:1/18:1/18:1COOH)	TG	pos	57.1265	0.0136964	1.88109	up	0.861695	0.015084
16	TG(3:0/14:0CHO/19:3)	TG	pos	52.9637	0.00659355	2.19664	up	1.803	0.0340421
17	TG(21:2/16:0/17:2COOH)	TG	pos	50.7386	0.00686671	1.83288	up	0.783165	0.0154353
18	TG(20:3CHO/16:1)	TG	pos	50.2163	0.011241	2.18692	up	1.09448	0.0217954
19	TG(15:0/21:1CHO)	TG	pos	42.9979	0.0124829	2.02049	up	2.07272	0.0482052
20	TG(19:3/17:1COOH/18:1)	TG	pos	41.5615	0.0133331	1.73954	up	1.52607	0.0367184
21	TG(15:0/19:0CHO)	TG	pos	41.5374	0.00960179	2.23022	up	3.02609	0.0728521
22	TG(34:2COOH/16:0)	TG	pos	41.26	0.00690691	1.7365	up	0.19423	0.00470746
23	MePC(38:2)	MePC	pos	41.0765	0.000559709	3.02419	up	0.00438649	0.000106788
24	TG(20:4COOH/15:0/16:0)	TG	pos	39.2327	0.0132554	2.05009	up	0.355261	0.00905521
25	TG(16:0/18:0/18:1COOH)	TG	pos	36.2533	0.0158209	1.62992	up	0.758337	0.0209178
26	TG(18:0COOH/15:0/16:0)	TG	pos	36.1866	0.030112	1.5572	up	0.432451	0.0119506
27	TG(14:0/14:0/18:1COOH)	TG	pos	34.7473	0.0397091	1.85646	up	1.57662	0.0453738
28	TG(18:0COOH/18:1/18:2)	TG	pos	34.5583	0.0250248	1.90557	up	0.410548	0.0118799
29	TG(8:0/4:0/6:0)	TG	pos	33.4367	0.0444852	1.54848	up	0.356508	0.0106622
30	TG(3:0/18:2/17:3CHO)	TG	pos	32.5196	0.0210488	1.84331	up	0.557754	0.0171513
31	FA(18:0)+COOH:(s)	FA	neg	31.7165	3.97198e-05	2.72081	up	84.9635	2.67884
32	FA(20:0)+COOH:(s)	FA	neg	31.219	6.94891e-05	2.57723	up	2.36592	0.0757847
33	TG(20:0COOH/14:0/16:0)	TG	pos	30.7664	0.0174601	1.57605	up	0.72639	0.0236099
34	TG(16:0/18:1COOH/18:2)	TG	pos	29.1531	0.0119624	1.9882	up	1.05598	0.0362219
35	TG(21:3/16:0/15:1COOH)	TG	pos	27.0941	0.0404882	1.67883	up	1.59607	0.0589083
36	LBPA(14:0/18:2)	LBPA	neg	27.0759	5.58396e-06	2.90826	up	0.0080927	0.000298889
37	TG(20:3COOH/18:1/18:2)	TG	pos	26.7432	0.0402894	1.49132	up	0.251727	0.00941276
38	TG(16:0COOH/18:0/18:1)	TG	pos	25.7113	0.0265168	1.42341	up	0.511703	0.0199018
39	TG(21:3/18:1/17:2COOH)	TG	pos	25.5756	0.0312319	1.77904	up	0.809868	0.0316656
40	TG(4:0/12:1/2:0)	TG	pos	25.5314	0.0339508	1.76883	up	1.2144	0.0475652
41	TG(18:0COOH/16:0/16:0)	TG	pos	25.3424	0.0135923	2.11436	up	0.46404	0.0183108
42	TG(20:3COOH/14:0/18:1)	TG	pos	25.172	0.0294855	1.61687	up	3.22528	0.12813
43	TG(16:0/18:1/18:1COOH)	TG	pos	24.7102	0.0163637	1.90828	up	2.55788	0.103515
44	FA(14:2)	FA	neg	24.4037	2.96077e-05	2.96292	up	0.997066	0.0408572
45	TG(18:0COOH/14:0/14:0)	TG	pos	23.7868	0.0344694	1.75998	up	0.819997	0.0344728
46	TG(19:3/18:1/17:2COOH)	TG	pos	22.916	0.0306987	1.79762	up	0.890942	0.0388787
47	TG(16:0/18:0COOH/16:1)	TG	pos	22.0461	0.0352943	1.67515	up	2.71681	0.123233
48	TG(20:0COOH/16:0/16:0)	TG	pos	21.8181	0.0245028	1.53689	up	0.464669	0.0212974
49	TG(3:0/16:0/17:2CHO)	TG	pos	21.419	0.0473172	1.46564	up	1.7132	0.0799849
50	TG(20:2COOH/14:0/18:1)	TG	pos	19.9672	0.0407148	1.42545	up	0.522869	0.0261864
51	TG(28:4CHO/4:0)	TG	pos	19.0136	0.0105125	1.99133	up	0.0676757	0.00355933
52	TG(20:4COOH/18:0/18:2)	TG	pos	18.9407	0.0456321	1.61654	up	0.483412	0.0255224
53	DG(24:5/16:1)	DG	pos	18.7713	0.00211043	2.38836	up	0.0262137	0.00139648
54	TG(16:0/18:0COOH/18:1)	TG	pos	18.7638	0.0312463	1.84145	up	2.35067	0.125277
55	TG(20:4COOH/18:0/18:1)	TG	pos	18.7239	0.0278103	1.57851	up	0.478457	0.0255533
56	TG(15:1/21:1CHO)	TG	pos	18.5538	0.0489919	1.50945	up	1.18482	0.0638584
57	TG(20:3COOH/16:0/18:1)	TG	pos	18.3156	0.0304787	1.75388	up	2.37673	0.129765
58	TG(20:2COOH/18:1/18:2)	TG	pos	17.8987	0.0435441	1.74123	up	0.78209	0.0436953
59	TG(16:0/16:0/18:0COOH)	TG	pos	17.6149	0.0355289	1.72258	up	2.36077	0.134021
60	TG(14:0/16:0/18:1COOH)	TG	pos	16.7593	0.0239737	1.99437	up	3.75353	0.223967
61	LBPA(14:0/16:1)	LBPA	neg	16.1273	6.61819e-05	2.68783	up	0.005287	0.000327829
62	TG(17:2/16:0/17:2COOH)	TG	pos	13.5616	0.0168576	2.05469	up	1.82592	0.134639
63	LPS(22:4)	LPS	neg	11.9015	1.10087e-06	1.98596	up	0.00958707	0.000805535
64	TG(20:3COOH/16:0/18:0)	TG	pos	9.20429	0.0470276	1.57202	up	0.690134	0.0749797
65	TG(20:3COOH/18:0/18:1)	TG	pos	9.16461	0.0487165	1.40149	up	0.45456	0.0495995
66	LPI(18:2)	LPI	neg	7.78897	7.2684e-08	2.66868	up	1.44857	0.185977
67	TG(22:0/18:1)	TG	pos	7.42142	0.0348603	2.08046	up	0.148458	0.020004
68	PS(18:2/18:2)	PS	neg	6.78344	3.44594e-05	2.1924	up	0.0183675	0.0027077
69	LPG(19:4)	LPG	pos	6.51596	0.00323789	1.49314	up	0.0520006	0.0079805
70	DG(22:2/15:1)	DG	pos	6.35758	0.0105492	3.02518	up	0.0793179	0.0124761
71	LPI(20:4)	LPI	neg	6.2501	3.67e-06	2.3089	up	0.852876	0.136458
72	FA(22:4)	FA	neg	6.10465	0.000106583	1.4805	up	0.217016	0.0355493
73	FA(19:1)+OX:(s)	FA	neg	5.8489	0.0322962	1.01526	up	0.138547	0.0236877
74	BisMePA(42:8)	BisMePA	pos	5.25642	0.00221419	2.52492	up	0.355306	0.0675947
75	PC(18:4CHO)	PC	pos	5.21264	0.000348054	2.06467	up	0.000213202	4.09011e-05
76	PC(14:0/18:1CHO)	PC	neg	4.60882	0.0076872	1.15362	up	0.185135	0.0401698
77	PS(18:3/18:0)	PS	pos	4.48421	0.0098159	2.48806	up	0.0035725	0.000796684
78	PC(19:3COOH/22:4)	PC	neg	4.45559	2.27088e-05	1.8281	up	2.75119	0.61747
79	SM(d18:2/20:1)	SM	pos	4.3058	0.000200559	1.52255	up	0.0125966	0.0029255
80	LPC(19:4)	LPC	pos	4.12604	0.00725145	1.90006	up	0.105993	0.0256889
81	LPA(22:2)	LPA	pos	3.99205	0.00223917	1.71882	up	0.0855318	0.0214255
82	PC(16:0/18:2CHO)	PC	neg	3.95567	0.0343594	1.0675	up	0.535148	0.135286
83	LPI(18:0)	LPI	neg	3.95474	3.97463e-05	2.20473	up	9.36224	2.36735
84	PE(18:0/18:0)	PE	neg	3.86407	0.000702679	2.0181	up	0.01489	0.00385345
85	PS(18:0/24:7)	PS	neg	3.83376	0.000999726	1.56893	up	0.0624392	0.0162867
86	DG(7:0/19:3)	DG	pos	3.82234	0.00219081	1.46174	up	0.0225247	0.00589291
87	LPS(18:2)	LPS	neg	3.81367	5.32343e-05	1.30678	up	0.0966193	0.025335
88	DG(8:0/22:1)	DG	pos	3.76239	0.0490963	1.73328	up	0.0207	0.00550181
89	PC(18:0/22:4)	PC	neg	3.73165	1.12707e-05	2.47205	up	1.48866	0.398929
90	PC(16:1/17:5CHO)	PC	neg	3.71116	0.00465431	2.07438	up	0.434095	0.11697
91	PE(18:0/18:1CHO)	PE	neg	3.67981	0.000908534	1.04271	up	0.0120043	0.00326221
92	CL(70:12CHO/18:0)	CL	neg	3.64988	1.42506e-05	2.26226	up	0.365883	0.100245
93	FA(15:0)+COOH:(s)	FA	neg	3.55252	0.0252404	1.05249	up	0.371768	0.104649
94	PE(42:7)	PE	pos	3.5432	0.00119644	2.03058	up	0.0307772	0.00868628
95	PS(18:0/22:4)	PS	neg	3.53544	1.09605e-05	2.67876	up	0.730557	0.206638
96	PG(18:2/18:2)	PG	neg	3.47683	0.00714423	1.0512	up	0.00317898	0.000914333
97	PC(16:3/18:2)	PC	neg	3.45858	0.00746322	1.81674	up	5.65021	1.63368
98	PC(16:0/17:3)	PC	neg	3.42261	1.29212e-05	2.22712	up	0.516721	0.150973
99	PE(16:0/18:1CHO)	PE	neg	3.24743	0.00520758	1.12383	up	0.00505512	0.00155665
100	PE(16:0/18:2CHO)	PE	pos	3.17809	0.00933697	1.2222	up	0.00115231	0.000362579
101	LPS(16:0)	LPS	neg	3.00483	0.0307945	1.02295	up	0.00265429	0.00088334
102	PA(18:0/22:4)	PA	neg	3.00042	0.000294958	2.30784	up	0.0482716	0.0160883
103	PC(11:0/18:2)	PC	neg	2.98764	0.00185258	1.22146	up	0.107714	0.0360534
104	PC(19:2CHO)	PC	neg	2.96603	0.000611271	1.20116	up	0.493822	0.166493
105	Cer(d18:1/18:0)	Cer	neg	2.93683	0.00327652	1.95666	up	0.202326	0.0688926
106	LPI(16:1)	LPI	neg	2.92975	0.000463419	1.21075	up	0.267109	0.0911714
107	LPS(20:3)	LPS	neg	2.90326	0.000814062	1.34378	up	0.0115917	0.00399265
108	DG(12:1/18:3)	DG	pos	2.89874	0.0167092	1.24579	up	0.0213555	0.00736719
109	LPG(18:0)	LPG	neg	2.87476	0.00954953	1.5936	up	0.00174554	0.000607195
110	PC(19:4COOH/18:2)	PC	neg	2.86148	0.000103351	2.21119	up	4.42234	1.54547
111	BiotinylPE (30:6)	BiotinylPE	neg	2.8511	0.00182313	1.28009	up	0.00707599	0.00248185
112	PS(20:3/22:4)	PS	pos	2.84526	0.00302683	2.24113	up	0.0993739	0.0349261
113	PC(36:1COOH)	PC	pos	2.81507	0.00195509	1.46931	up	0.00147032	0.000522302
114	LPI(16:0)	LPI	neg	2.81481	6.66573e-05	1.79071	up	1.19523	0.424622
115	LPS(18:0)	LPS	neg	2.8038	0.00187859	1.34272	up	0.229815	0.0819656
116	LPS(22:0)	LPS	neg	2.80319	0.0134392	1.09878	up	0.0110511	0.00394231
117	PC(22:4/21:4COOH)	PC	neg	2.78688	0.0039729	1.43962	up	0.404591	0.145177
118	DG(8:0/18:2)	DG	pos	2.76495	0.00425755	1.14528	up	0.343856	0.124362
119	FA(14:0)+CHO:(s)	FA	neg	2.76315	0.0035574	1.11121	up	0.571064	0.206671
120	DG(8:0/20:5)	DG	pos	2.74106	0.00410436	1.15001	up	0.32915	0.120081
121	PE(16:0/18:0)	PE	neg	2.7144	0.000668144	2.28053	up	0.122574	0.0451569
122	Cer(d16:1/22:3)	Cer	pos	2.68361	0.0287246	1.96497	up	0.218661	0.0814801
123	PE(21:2COOH/22:5)	PE	neg	2.66597	0.0164976	1.54409	up	0.00652335	0.0024469
124	Cer(d18:0/16:0)	Cer	neg	2.65321	0.00338963	1.62951	up	0.0180512	0.00680353
125	DG(16:0/14:2)	DG	pos	2.63632	0.0218651	1.54646	up	0.0345837	0.0131182
126	DG(7:0/22:7)	DG	pos	2.60976	0.00628896	1.1846	up	0.0403797	0.0154726
127	PC(19:2COOH/20:4)	PC	neg	2.6059	0.000401109	1.81555	up	4.3717	1.67761
128	LPA(18:0)	LPA	neg	2.52847	0.00227274	1.1816	up	0.0524178	0.020731
129	PC(18:2CHO)	PC	pos	2.51489	0.0298329	1.08418	up	0.000613808	0.00024407
130	PA(4:0/18:2)	PA	pos	2.5013	0.0319421	1.23163	up	0.0157427	0.00629378
131	PA(22:0/18:2)	PA	neg	2.48341	0.00425354	1.98689	up	0.0272353	0.0109669
132	PE(16:0/21:2COOH)	PE	neg	2.37345	0.000477085	1.70373	up	0.0114743	0.00483444
133	PE(22:0/18:2)	PE	neg	2.31815	0.00252164	1.90836	up	0.0249427	0.0107598
134	PC(18:1/21:5CHO)	PC	neg	2.29912	0.0104081	1.32378	up	1.1172	0.485924
135	PC(36:0CHO)	PC	pos	2.26606	0.00760248	1.62186	up	0.000506861	0.000223675
136	PE(18:2/21:4COOH)	PE	neg	2.25519	0.00186118	1.90826	up	0.128958	0.0571825
137	PC(20:4/18:0)	PC	neg	2.214	0.0105017	1.20738	up	6.06628	2.73996
138	PC(34:0)	PC	neg	2.19257	0.0116123	1.6006	up	1.22894	0.560503
139	DG(14:1/18:2)	DG	pos	2.18603	0.0358809	1.15985	up	0.235547	0.107751
140	PE(21:2COOH/20:4)	PE	neg	2.18491	0.00390222	1.64495	up	0.123896	0.0567051
141	PS(22:0/18:2)	PS	neg	2.1466	0.00107764	1.19242	up	0.432338	0.201406
142	PE(42:8)	PE	pos	2.14362	0.0213992	1.24226	up	0.0154377	0.00720171
143	PC(18:4COOH/18:0)	PC	pos	2.14348	0.0205219	1.73779	up	0.0207058	0.00965989
144	DG(18:0/18:1)	DG	pos	2.10473	0.0191261	1.33625	up	3.05125	1.44971
145	PC(18:0/20:4)	PC	neg	2.09559	0.00556567	1.14567	up	8.15694	3.89244
146	SM(d42:0)	SM	neg	2.07537	0.0150775	1.02429	up	0.0296715	0.014297
147	PI(12:0/18:0)	PI	neg	2.07069	0.0126586	1.01845	up	3.42914	1.65604
148	BiotinylPE (29:6)	BiotinylPE	neg	2.07068	0.021738	1.29921	up	0.00463671	0.00223922
149	DG(18:4/15:2)	DG	pos	2.04889	0.023677	1.17538	up	0.64809	0.316312
150	Cer(d18:2/24:1)	Cer	neg	2.04837	0.00959723	1.11665	up	0.0253866	0.0123936
151	PC(19:4COOH/18:0)	PC	neg	2.01534	0.00566824	1.63966	up	5.74559	2.85093
152	Cer(d16:1/22:0)	Cer	neg	1.98176	0.00609222	1.31006	up	0.287398	0.145022
153	PC(18:0/21:2COOH)	PC	neg	1.96103	0.0113865	1.44998	up	1.1691	0.596168
154	DG(18:0/20:4)	DG	pos	1.95341	0.0358244	1.17274	up	3.42562	1.75366
155	PC(19:2COOH/22:4)	PC	neg	1.94302	0.00755037	1.58723	up	2.06112	1.06078
156	PE(21:2CHO/20:4)	PE	neg	1.89518	0.0135333	1.18165	up	0.079846	0.0421311
157	PC(18:3/19:2COOH)	PC	neg	1.86551	0.0110896	1.42374	up	12.8377	6.8816
158	Cer(d18:1/22:0)	Cer	neg	1.82782	0.0374041	1.14632	up	0.221027	0.120924
159	PI(25:0/16:2)	PI	neg	1.7694	0.013379	1.33699	up	1.39754	0.78984
160	PC(18:3/4:1CHO)	PC	neg	1.76923	0.0218112	1.23293	up	1.5609	0.882253
161	DG(17:2/15:1)	DG	pos	1.69638	0.0180135	1.5433	up	1.24101	0.731565
162	cPA(18:0)	cPA	neg	1.68256	0.0087284	1.62416	up	0.0214457	0.0127459
163	Cer(d18:2/22:0)	Cer	neg	1.65965	0.0145137	1.09074	up	0.121023	0.0729211
164	CerP(d40:1)	CerP	neg	1.65528	0.00578095	1.09133	up	0.0161173	0.00973693
165	PE(18:2/21:2COOH)	PE	neg	1.65482	0.0410793	1.87703	up	1.30114	0.786276
166	PE(18:0/20:4)	PE	pos	1.64434	0.0440716	1.06907	up	1.76226	1.07171
167	FA(22:0)	FA	neg	1.53291	0.0325979	1.223	up	0.14976	0.0976964
168	FA(28:7)	FA	neg	1.52197	0.0421317	1.02758	up	0.486586	0.319708
169	BiotinylPE (31:7)	BiotinylPE	neg	1.49799	0.0313587	1.13803	up	0.0599547	0.0400236
170	PI(18:1/18:2)	PI	neg	0.598779	0.0343771	1.33416	down	22.3264	37.2865
171	PS(19:0/22:4)	PS	neg	0.59028	0.0278589	1.13501	down	0.00203153	0.00344164
172	PC(18:2/19:2)	PC	neg	0.58124	0.0250282	1.12082	down	0.135256	0.232702
173	SM(d43:5)	SM	pos	0.534988	0.0392792	1.72751	down	0.0651789	0.121832
174	PC(23:2/18:2COOH)	PC	pos	0.523748	0.038111	1.2662	down	0.00172916	0.00330152
175	GM3(d43:1)	GM3	neg	0.517585	0.0188006	1.20595	down	0.00888724	0.0171706
176	LPE(18:1)	LPE	pos	0.497415	0.0114684	1.19741	down	3.22042	6.47431
177	PC(16:1COOH/18:0)	PC	pos	0.48839	0.0444663	1.1354	down	0.00254425	0.00520946
178	SM(d33:0)	SM	pos	0.488111	0.035522	1.19284	down	0.0347068	0.0711042
179	PS(18:0/18:3)	PS	neg	0.486499	0.00502349	1.0185	down	0.498158	1.02397
180	PC(16:2/18:3)	PC	neg	0.481334	0.0040708	1.33263	down	2.30293	4.78447
181	PC(17:3/18:0)	PC	pos	0.480122	0.0208354	1.59798	down	0.0358789	0.0747286
182	PE(17:0/18:2)	PE	neg	0.478054	0.00740795	1.67989	down	0.339215	0.709574
183	SM(d35:1)	SM	pos	0.470091	0.0141854	1.50702	down	1.2819	2.72691
184	DG(18:4/21:0)	DG	pos	0.468959	0.00772292	1.18986	down	0.131588	0.280595
185	PC(37:4)	PC	pos	0.468587	0.0074639	2.82361	down	0.00584042	0.0124639
186	PS(18:0/17:1)	PS	neg	0.465563	0.000638747	1.76614	down	0.118624	0.254796
187	PC(17:3/18:1)	PC	pos	0.4654	0.0241807	1.05645	down	0.0333803	0.071724
188	PS(18:0/20:2)	PS	neg	0.463513	0.00249381	2.02085	down	0.0355404	0.0766761
189	PC(18:2/16:0)	PC	pos	0.459606	0.0450228	1.62233	down	0.00490346	0.0106688
190	PC(18:1/19:2)	PC	neg	0.453809	0.00588589	1.32736	down	0.38337	0.844782
191	PC(14:1/20:4)	PC	pos	0.450308	0.0410814	1.39174	down	0.00513347	0.0113999
192	PC(18:1/20:1)	PC	pos	0.446645	0.031562	1.29618	down	0.00139238	0.00311741
193	DG(4:0/17:1)	DG	pos	0.44304	0.0110252	1.03086	down	0.0234358	0.0528977
194	PE(19:1/18:2)	PE	neg	0.435049	0.000135381	1.46967	down	0.0351438	0.0807811
195	DG(14:0/15:1)	DG	pos	0.433229	0.0132009	1.05403	down	0.0066048	0.0152455
196	PC(19:1/18:2)	PC	neg	0.429229	0.00463559	1.47753	down	0.301971	0.703519
197	DG(17:0/18:1)	DG	pos	0.427936	0.0154966	1.43568	down	0.411632	0.961899
198	PC(16:2/19:1)	PC	neg	0.426799	0.00307009	1.27013	down	0.50987	1.19464
199	DG(17:0/20:4)	DG	pos	0.423802	0.0181442	1.44315	down	0.405652	0.957173
200	PE(16:0/17:1)	PE	pos	0.421437	0.028405	1.18104	down	0.176255	0.418224
201	PE(17:0/18:1)	PE	neg	0.420741	0.000183468	1.24742	down	0.303681	0.721776
202	PC(18:1/21:0)	PC	pos	0.414363	0.0220305	1.33005	down	0.000383675	0.00092594
203	PC(18:1/20:3)	PC	pos	0.405168	0.0194899	1.65863	down	0.00846367	0.0208893
204	PI(20:2/18:0)	PI	pos	0.404951	0.0187695	1.13807	down	0.12264	0.302851
205	DG(18:4/17:1)	DG	pos	0.39961	0.0257231	1.38304	down	0.21991	0.550312
206	PI(16:0/18:1)	PI	pos	0.397883	0.0393992	1.49126	down	0.445209	1.11894
207	PC(38:4)	PC	pos	0.396732	0.0161968	1.22559	down	0.00804971	0.0202901
208	PA(26:5/22:6)	PA	neg	0.396583	0.00444039	2.07531	down	0.00848699	0.0214003
209	SM(d44:5)	SM	pos	0.39204	0.000879404	1.65707	down	0.594893	1.51743
210	PC(18:4COOH/18:1)	PC	neg	0.39173	0.0153144	1.61245	down	0.32932	0.840683
211	PC(12:0/20:4)	PC	pos	0.391393	0.0395135	1.60686	down	0.00285084	0.00728383
212	ST(d41:2)	ST	pos	0.391067	0.0196573	1.57725	down	0.0033669	0.00860952
213	PC(40:3COOH)	PC	pos	0.390833	0.0218381	1.34006	down	0.000132211	0.000338279
214	MePC(35:3)	MePC	pos	0.390798	0.0237034	1.15617	down	0.00971215	0.0248521
215	SM(t40:4)	SM	pos	0.388701	0.0121439	1.15668	down	0.0151112	0.038876
216	PE(15:1/18:3)	PE	neg	0.387987	0.009954	1.15219	down	0.00582889	0.0150234
217	MePC(34:2)	MePC	pos	0.387844	0.00413674	1.89393	down	0.00189639	0.00488958
218	PS(21:0/22:5)	PS	neg	0.386902	0.00998097	1.1606	down	0.00129529	0.00334784
219	PE(18:1/18:3)	PE	pos	0.38403	0.0432413	1.39027	down	0.550619	1.43379
220	DG(6:0/15:1)	DG	pos	0.383467	0.0235502	1.3268	down	0.00768458	0.0200397
221	LPC(29:0)	LPC	pos	0.382082	0.0352297	1.35709	down	0.269209	0.704584
222	SM(d33:1)	SM	pos	0.382053	0.0084093	1.94003	down	2.2224	5.81699
223	PC(16:0/22:4)	PC	pos	0.38027	0.00221474	1.13592	down	0.00699813	0.0184031
224	PS(18:1/18:2)	PS	neg	0.376125	0.000627217	1.69837	down	0.92581	2.46144
225	PC(42:6)	PC	pos	0.371129	0.0292659	1.41271	down	0.000457081	0.00123159
226	PC(15:0/18:1)	PC	pos	0.365631	0.026587	1.46972	down	0.0511716	0.139954
227	PC(16:2/17:2)	PC	pos	0.3634	0.0457235	1.63227	down	0.00584378	0.0160809
228	PC(19:3/18:0)	PC	pos	0.362995	0.00131953	1.80109	down	0.0038979	0.0107382
229	DG(16:1/2:0)	DG	pos	0.361148	0.00104972	1.98611	down	0.07034	0.194768
230	Hex2Cer(d18:1/22:1)	Hex2Cer	neg	0.360747	0.00592926	1.03688	down	0.00220985	0.00612577
231	PC(17:2/18:1)	PC	pos	0.358357	0.00932094	1.94473	down	0.0189002	0.0527413
232	PS(21:0/20:3)	PS	neg	0.357549	0.000599804	2.04807	down	0.00253773	0.00709759
233	PE(17:1/20:3)	PE	neg	0.357543	0.000131965	1.53302	down	0.0374851	0.104841
234	SM(d37:1)	SM	neg	0.356596	0.000427086	2.29485	down	0.118198	0.331461
235	SM(d43:3)	SM	pos	0.355681	0.00103514	1.80171	down	0.0120172	0.0337865
236	PC(18:4/18:2)	PC	neg	0.35549	0.00398881	1.48437	down	0.194794	0.547957
237	DG(18:4/17:0)	DG	pos	0.354378	0.0427155	2.24957	down	0.713666	2.01385
238	PC(17:3/18:2)	PC	pos	0.35269	0.0332435	1.58496	down	0.0131275	0.0372211
239	PC(16:0/18:4)	PC	pos	0.351587	0.00921813	1.80395	down	0.00106671	0.00303398
240	DG(20:0/18:1)	DG	pos	0.351557	0.0178716	1.15516	down	0.00915375	0.0260378
241	PC(35:2)	PC	pos	0.349008	0.00824205	1.90145	down	0.00403862	0.0115717
242	PA(21:0/18:1)	PA	neg	0.34884	0.0071073	1.95983	down	0.00249975	0.0071659
243	SM(d18:1/16:1)	SM	pos	0.348461	0.00347293	2.2204	down	0.210503	0.604093
244	PA(15:0/16:0)	PA	neg	0.34805	0.0167273	1.33341	down	0.0176685	0.0507643
245	PC(17:0/17:2)	PC	pos	0.346088	0.00228842	1.76706	down	0.000775096	0.00223959
246	PE(18:2/20:2)	PE	pos	0.345647	0.0129437	1.48672	down	0.188489	0.545324
247	DG(16:0/20:0)	DG	pos	0.344522	0.011745	1.22437	down	0.0245464	0.0712478
248	PE(14:0/20:5)	PE	neg	0.343191	0.00885109	1.51307	down	0.0029263	0.00852675
249	PC(19:0/18:2)	PC	neg	0.34258	0.000284883	2.06811	down	0.809257	2.36224
250	PC(33:1COOH)	PC	pos	0.342476	0.00269313	1.90729	down	0.00570295	0.0166521
251	LPE(16:2)	LPE	neg	0.341281	0.000347268	1.08592	down	0.0648094	0.189901
252	Hex1Cer(t42:2)	Hex1Cer	neg	0.338105	0.00413357	1.59172	down	0.00496627	0.0146885
253	PE(16:1/17:0)	PE	neg	0.337006	0.00972269	1.5412	down	0.00476266	0.0141323
254	PC(19:4/18:0)	PC	pos	0.333628	0.00224485	1.57319	down	0.0273299	0.0819172
255	PS(18:1/18:3)	PS	neg	0.333087	0.00256487	1.55535	down	0.0481481	0.144551
256	PC(16:2/22:5)	PC	neg	0.332778	0.000772973	1.49334	down	0.392003	1.17797
257	PC(20:3/16:0)	PC	pos	0.331466	0.00478891	1.35387	down	0.0060679	0.0183062
258	PA(17:0/18:1)	PA	neg	0.331307	1.05944e-05	1.93335	down	0.00833804	0.0251671
259	PE(19:0/20:4)	PE	neg	0.331284	2.40111e-05	1.48793	down	0.00510129	0.0153985
260	PC(37:6)	PC	pos	0.331274	0.0148593	1.42197	down	0.0107674	0.032503
261	DG(20:0/20:4)	DG	pos	0.330623	0.00889082	1.32401	down	0.00579183	0.0175179
262	PC(16:0/22:6)	PC	neg	0.330161	0.00100072	1.17415	down	0.0702304	0.212716
263	PC(20:3COOH/18:2)	PC	neg	0.32972	0.000349499	2.00376	down	0.0568486	0.172415
264	DG(12:0/16:1)	DG	pos	0.327768	0.00827456	1.20528	down	0.0419638	0.128029
265	PC(17:2/17:3)	PC	pos	0.327368	0.00743381	1.70919	down	0.000826722	0.00252536
266	PE(20:0/18:3)	PE	neg	0.326474	9.23758e-05	2.11581	down	0.0572739	0.175432
267	DG(19:4/18:1)	DG	pos	0.326425	0.0462355	1.09911	down	0.257521	0.788915
268	PC(39:4)	PC	pos	0.324866	0.00308989	1.9773	down	0.00101995	0.00313959
269	PC(36:3COOH)	PC	pos	0.323676	0.0130162	2.0261	down	0.00157789	0.00487492
270	PC(20:0/18:2)	PC	neg	0.32362	0.00372965	1.55211	down	0.0529186	0.163521
271	PC(18:4/18:1)	PC	neg	0.323513	4.04904e-05	1.81131	down	0.382214	1.18145
272	PE(18:3/21:3COOH)	PE	neg	0.321947	0.0109573	1.23569	down	0.0637697	0.198075
273	PI(17:0/18:2)	PI	neg	0.315642	0.00047865	1.59246	down	0.562306	1.78147
274	PE(18:1/22:4)	PE	pos	0.315578	0.016094	1.26436	down	0.0999291	0.316655
275	LPC(19:0)	LPC	pos	0.312409	0.00636031	2.53767	down	0.0783939	0.250934
276	PI(19:0/20:4)	PI	neg	0.309107	0.000406922	2.19766	down	0.107302	0.347136
277	PE(18:0/18:3)	PE	neg	0.304133	0.000685367	1.46407	down	1.07799	3.54447
278	GM3(d33:1)	GM3	neg	0.302724	0.0043727	2.11679	down	0.00409669	0.0135328
279	PC(16:0/19:1COOH)	PC	neg	0.302431	0.000615239	1.36377	down	0.254707	0.842199
280	SM(t35:3)	SM	pos	0.302263	0.0194293	2.11558	down	0.00956238	0.0316359
281	PC(24:1/18:2)	PC	pos	0.299691	0.0071613	1.33553	down	4.48846e-05	0.00014977
282	PE(17:1/22:3)	PE	neg	0.298209	0.00560238	1.76068	down	0.00344583	0.0115551
283	PE(17:1/18:1)	PE	pos	0.296652	0.0242941	2.50166	down	0.245109	0.826253
284	PE(18:1/22:6)	PE	pos	0.29616	0.0189107	1.61963	down	0.018537	0.062591
285	SM(d44:7)	SM	pos	0.293363	0.0107346	2.07975	down	0.00829452	0.0282739
286	PC(17:0/18:1)	PC	pos	0.292663	0.00157346	1.70045	down	0.0228294	0.0780058
287	PE(40:3CHO)	PE	pos	0.292536	0.0162367	1.70301	down	0.00121934	0.00416817
288	SM(t18:0/22:1)	SM	pos	0.291562	0.00157656	1.84448	down	0.00853515	0.0292739
289	SM(d37:4)	SM	pos	0.289618	0.00193439	2.35793	down	0.0806974	0.278634
290	PE(38:6)	PE	pos	0.288336	0.0140284	1.92832	down	0.279952	0.970922
291	PC(18:1/17:1)	PC	pos	0.288324	0.00168266	1.60904	down	0.00922344	0.0319898
292	PC(16:0/17:1)	PC	pos	0.287282	0.00766429	2.17073	down	0.0237589	0.0827022
293	PC(17:1/18:2)	PC	pos	0.285101	0.00194381	2.10325	down	0.00236463	0.00829403
294	PE(15:0/22:5)	PE	pos	0.283969	0.0479375	1.47625	down	0.0030059	0.0105853
295	PC(32:0COOH)	PC	pos	0.283678	0.0058468	2.55338	down	0.0603702	0.212813
296	PC(40:7)	PC	pos	0.283243	0.00194356	1.27023	down	0.0055231	0.0194995
297	DG(15:2/20:0)	DG	pos	0.28295	0.00265884	2.69726	down	0.29376	1.0382
298	PC(34:7)	PC	pos	0.281855	0.0162526	2.25057	down	0.000528587	0.00187538
299	DG(18:1/21:5)	DG	pos	0.277271	0.00803697	1.44083	down	0.0326572	0.117781
300	PC(18:0/18:3)	PC	pos	0.275757	0.00305749	1.61487	down	0.0644313	0.233652
301	DG(16:1/17:0)	DG	pos	0.274819	0.00907183	2.58591	down	0.543004	1.97586
302	PC(16:1/14:0)	PC	pos	0.27406	0.00286962	3.10594	down	0.00304628	0.0111154
303	PE(19:0/18:2)	PE	pos	0.273188	0.00320697	1.9796	down	0.0083673	0.0306283
304	PC(34:5)	PC	pos	0.27308	0.00206625	1.39752	down	0.000424078	0.00155295
305	PC(19:0/18:1)	PC	neg	0.271064	0.000100551	2.05191	down	0.53816	1.98536
306	PC(15:0/18:2)	PC	pos	0.271022	0.00388098	1.67023	down	0.00962936	0.0355298
307	PC(15:0/19:3COOH)	PC	pos	0.270646	0.00209982	2.7904	down	0.0503733	0.186123
308	PE(19:2COOH/20:5)	PE	neg	0.270572	0.0133795	1.28603	down	0.0037889	0.0140033
309	AcCa(10:0)	AcCa	pos	0.269109	0.000848173	2.09213	down	0.0430581	0.160002
310	PC(18:1/18:3)	PC	pos	0.269074	0.00852032	1.80039	down	0.0107041	0.0397813
311	DG(18:1/19:1)	DG	pos	0.268727	0.0114801	1.73122	down	0.0299785	0.111557
312	PC(22:3/18:1)	PC	pos	0.265868	0.0309747	1.88171	down	0.000237052	0.000891613
313	PC(37:1)	PC	pos	0.261737	0.0125131	1.7002	down	0.00271234	0.0103628
314	CL(45:9CHO/19:0/18:1)	CL	neg	0.260661	1.28501e-05	2.17825	down	0.00122526	0.00470058
315	PC(15:0/22:5)	PC	neg	0.260426	0.00286705	1.89388	down	0.0420856	0.161603
316	PC(37:7)	PC	pos	0.259766	0.00981911	1.79986	down	0.00209328	0.00805833
317	PI(16:1/17:1)	PI	neg	0.25822	0.00309071	2.19212	down	0.12006	0.464954
318	PC(16:0/20:3)	PC	pos	0.254935	0.00593284	1.33119	down	0.0128986	0.0505957
319	PE(22:3CHO/18:1)	PE	pos	0.253688	0.0143704	1.97578	down	0.00111211	0.00438377
320	PC(37:2)	PC	pos	0.253351	0.00137505	2.44709	down	0.00750979	0.0296419
321	PC(40:4CHO)	PC	pos	0.252684	0.00874223	2.49956	down	0.00104046	0.00411764
322	PC(18:1/19:0)	PC	pos	0.251268	0.000895584	1.566	down	0.000404747	0.00161082
323	DG(22:6/18:2)	DG	pos	0.2507	0.0113622	1.91701	down	0.310364	1.23799
324	PC(17:3/17:0)	PC	pos	0.250276	0.000533088	2.41969	down	0.00162048	0.00647479
325	PC(37:5)	PC	pos	0.248998	0.00106406	2.22942	down	0.00214395	0.00861031
326	SM(d41:5)	SM	pos	0.247581	0.000375056	2.37898	down	0.00813294	0.0328497
327	PC(20:5/18:4COOH)	PC	pos	0.247149	0.00216706	2.56686	down	0.000521961	0.00211193
328	PE(18:0/22:4)	PE	pos	0.246822	0.00180694	2.1424	down	0.139658	0.565825
329	LPE(17:1)	LPE	pos	0.246143	9.79374e-06	1.73285	down	0.0374257	0.152049
330	PC(22:6/18:1)	PC	pos	0.245799	0.00124345	1.18506	down	0.00342086	0.0139173
331	PI(16:0/20:3)	PI	pos	0.244204	0.000660498	2.29596	down	0.108371	0.443773
332	PE(15:1/18:1)	PE	pos	0.243423	0.0110182	1.21026	down	0.0178102	0.0731658
333	PE(18:2/20:5)	PE	neg	0.243317	0.00471695	1.75149	down	0.0601701	0.247291
334	PC(34:2)	PC	pos	0.242583	0.0266596	1.64269	down	0.0160506	0.0661656
335	PE(17:0/20:3)	PE	neg	0.242545	1.28673e-05	1.77677	down	0.013318	0.0549093
336	PA(18:0/18:3)	PA	neg	0.242419	0.000546209	2.50463	down	0.0366745	0.151285
337	PE(18:1/20:5)	PE	pos	0.240739	0.031611	2.08208	down	0.0672795	0.279471
338	PC(18:3/16:0)	PC	pos	0.239249	0.00226749	1.91022	down	0.0120773	0.0504802
339	PE(18:0/16:1)	PE	pos	0.236725	0.0196857	2.17694	down	0.0658608	0.278217
340	DG(20:5/18:0)	DG	pos	0.236662	0.000789606	2.61049	down	3.81026	16.1
341	LPC(19:1)	LPC	pos	0.235151	0.00363555	2.27214	down	0.00284199	0.0120858
342	PE(17:0/18:3)	PE	pos	0.230926	0.00342077	2.1724	down	0.0129941	0.0562695
343	PE(22:5/18:2)	PE	pos	0.230535	0.00803747	1.43207	down	0.0020746	0.00899908
344	PE(17:0COOH/18:0)	PE	pos	0.229042	0.00509774	2.81205	down	0.267362	1.16731
345	PC(16:1/19:3)	PC	pos	0.222541	0.0257191	2.10935	down	5.22009e-05	0.000234568
346	PE(16:1/20:5)	PE	neg	0.220368	0.0312545	1.4205	down	0.00123634	0.00561033
347	PC(18:1/17:0)	PC	pos	0.219808	0.000289684	2.14758	down	0.0176702	0.0803893
348	DG(13:0/18:1)	DG	pos	0.219486	0.00087225	1.83311	down	0.0088059	0.0401205
349	PC(16:1/19:1)	PC	neg	0.219003	2.56003e-05	2.00973	down	0.100379	0.458345
350	PE(18:1/20:3)	PE	pos	0.218103	0.00068511	2.02736	down	0.131188	0.601494
351	PE(19:2CHO/20:1)	PE	neg	0.217801	0.0180249	1.49226	down	0.000993119	0.00455975
352	DG(22:7/18:1)	DG	pos	0.216517	0.00709145	2.06564	down	0.293682	1.35639
353	PC(16:1/17:3)	PC	pos	0.215253	0.0056551	2.11412	down	0.0280861	0.130479
354	PC(37:4COOH)	PC	neg	0.213204	5.14634e-05	2.33116	down	0.370062	1.73572
355	PC(14:1/20:1)	PC	pos	0.213136	0.000646025	2.24239	down	0.000170318	0.000799107
356	PC(18:3/16:1)	PC	pos	0.2126	0.0139467	1.78701	down	0.000450984	0.00212128
357	PS(18:1/22:6)	PS	neg	0.212402	4.25314e-05	2.04552	down	0.00309227	0.0145586
358	PC(18:2/19:1)	PC	pos	0.211069	0.000260201	1.92253	down	0.000987249	0.00467738
359	PE(16:1/15:0)	PE	neg	0.210303	6.03446e-05	1.09595	down	0.00142211	0.00676218
360	PC(18:2/18:4COOH)	PC	pos	0.210176	0.00311842	2.75276	down	0.0012078	0.00574662
361	PC(17:0/18:2)	PC	pos	0.209979	0.000635342	2.64357	down	0.0135385	0.0644751
362	LPC(27:2)	LPC	pos	0.20681	0.000998457	2.69629	down	0.0814078	0.393636
363	PE(20:5/16:0)	PE	pos	0.205772	0.00903915	1.42678	down	0.0227645	0.11063
364	PC(39:6)	PC	pos	0.203646	0.000242718	2.20221	down	0.000962299	0.00472535
365	PC(39:5)	PC	pos	0.202039	0.000336758	2.38645	down	0.00108892	0.00538964
366	PC(35:1)	PC	pos	0.202016	0.000522886	2.15481	down	0.00541172	0.0267886
367	PE(16:1/22:6)	PE	neg	0.200893	0.000642584	1.14214	down	0.0105574	0.0525523
368	LPE(19:4)	LPE	pos	0.200394	0.000116443	1.75716	down	0.00164525	0.00821006
369	PS(40:7)	PS	pos	0.200204	0.0268747	1.93173	down	0.00112173	0.00560293
370	PC(37:3)	PC	pos	0.199845	0.000291827	2.59242	down	0.00408154	0.0204235
371	PS(16:0/20:4)	PS	neg	0.19947	0.000144288	1.50336	down	0.00330804	0.0165842
372	PE(14:1/22:5)	PE	pos	0.197558	0.00236568	1.25634	down	0.0115842	0.0586369
373	PE(18:0/21:1)	PE	neg	0.193583	0.00127701	1.73473	down	0.000863779	0.00446207
374	PC(18:2/18:1)	PC	pos	0.19352	0.00256575	2.8645	down	0.00162734	0.00840915
375	PI(18:0/21:4)	PI	neg	0.19345	8.17122e-05	1.8892	down	0.221729	1.14618
376	MePC(31:1)	MePC	pos	0.193005	2.485e-05	2.23608	down	0.00346536	0.0179547
377	PE(16:0/19:3)	PE	neg	0.1874	0.0148906	1.74826	down	0.00353634	0.0188705
378	PC(18:2/17:1)	PC	pos	0.187004	0.0210791	1.97264	down	0.00533932	0.0285519
379	DG(18:1/4:0)	DG	pos	0.184881	0.0010046	1.55588	down	0.0171024	0.092505
380	LPC(15:1)	LPC	pos	0.181785	2.26549e-05	1.98306	down	0.329813	1.8143
381	PC(38:4CHO)	PC	pos	0.181066	0.000170604	2.6294	down	0.000134691	0.00074388
382	PC(39:3)	PC	pos	0.179974	2.49252e-05	2.84814	down	0.0012449	0.0069171
383	PC(29:2)	PC	pos	0.179692	0.00191594	2.48237	down	0.00141284	0.00786258
384	FA(15:0)+CHO:(s)	FA	neg	0.179549	0.0358838	1.40905	down	0.0666858	0.371407
385	AcCa(14:1)	AcCa	pos	0.179399	0.00075778	2.8466	down	0.0331032	0.184523
386	PC(16:0/22:6COOH)	PC	pos	0.179381	0.00143047	2.15558	down	0.00279799	0.0155981
387	DG(21:2/18:1)	DG	pos	0.178017	2.29703e-05	2.03621	down	0.0735592	0.413214
388	PE(12:0/18:1)	PE	neg	0.174061	4.92552e-05	1.16023	down	0.00313637	0.0180188
389	PC(18:0/17:1)	PC	neg	0.172466	3.34029e-05	1.84409	down	0.030114	0.174609
390	PC(19:3COOH/22:6)	PC	neg	0.172176	0.000251467	2.04239	down	0.056553	0.328461
391	PC(18:3/15:0)	PC	pos	0.171211	0.00139112	2.01052	down	0.000286197	0.0016716
392	DG(18:4/18:1)	DG	pos	0.168696	0.0160464	2.44893	down	3.25652	19.3041
393	PC(20:3/15:0)	PC	pos	0.167136	0.000840167	1.60472	down	0.001613	0.00965083
394	SM(d39:4)	SM	pos	0.161771	4.98902e-05	2.85851	down	0.0419423	0.25927
395	PC(33:1)	PC	pos	0.161457	0.00127356	2.29958	down	0.0182593	0.113091
396	DG(21:5/18:0)	DG	pos	0.161387	0.000329865	1.67781	down	0.154154	0.955182
397	Hex1Cer(d19:0/18:1)	Hex1Cer	neg	0.159903	0.00689707	1.9367	down	0.00258726	0.0161802
398	DG(15:2/20:1)	DG	pos	0.158284	0.00669752	1.7588	down	0.0173621	0.10969
399	PS(18:1/19:1)	PS	pos	0.158165	0.000181835	1.94843	down	0.00577961	0.0365417
400	PC(18:3COOH/18:1)	PC	pos	0.157595	0.0010123	3.46105	down	0.00475813	0.030192
401	PC(18:1/19:1)	PC	pos	0.157443	9.36653e-06	2.07324	down	0.000913066	0.00579934
402	PC(15:0/19:4)	PC	pos	0.156448	0.0126504	2.41834	down	0.0162573	0.103915
403	PE(17:1/22:5)	PE	neg	0.154877	0.000344166	2.53458	down	0.0059657	0.0385189
404	PE(18:0/22:6)	PE	pos	0.152307	0.00113942	2.49428	down	0.00808461	0.0530809
405	TG(15:1/18:1/2:0)	TG	pos	0.150392	0.0333964	2.12307	down	0.0102598	0.0682203
406	PE(21:3COOH/22:6)	PE	neg	0.148904	0.000274957	2.16521	down	0.00184956	0.0124212
407	PC(16:0/21:1)	PC	pos	0.145756	0.00450817	1.88675	down	0.000178191	0.00122253
408	DG(18:1/21:3)	DG	pos	0.140721	0.000481283	2.4027	down	0.00573037	0.0407215
409	PC(36:7COOH)	PC	pos	0.138783	0.00191603	2.09758	down	0.000143799	0.00103615
410	CL(69:14CHO/17:0)	CL	neg	0.137949	0.000200008	1.78798	down	0.000667879	0.00484148
411	PC(15:0/20:5)	PC	pos	0.134556	0.00775778	2.43734	down	0.0002858	0.00212402
412	PE(17:2/18:1)	PE	neg	0.132531	1.11647e-06	1.93702	down	0.00100099	0.00755283
413	PE(18:0/22:2CHO)	PE	pos	0.131788	0.00030845	3.05477	down	0.0357803	0.271499
414	PE(19:3/18:2)	PE	pos	0.127733	0.00400728	2.81344	down	0.00139955	0.0109568
415	PC(17:1COOH/18:0)	PC	pos	0.125182	5.13297e-06	3.11497	down	0.000894607	0.00714644
416	PC(22:6/16:0)	PC	pos	0.12466	3.12641e-05	2.99385	down	0.00016069	0.00128902
417	PS(17:0/18:1)	PS	neg	0.117694	2.64531e-07	2.37795	down	0.00788991	0.0670373
418	PI(18:1/21:3)	PI	neg	0.117487	1.59013e-06	1.85603	down	0.189186	1.61028
419	PC(18:0/15:1COOH)	PC	pos	0.117165	4.22431e-05	3.03414	down	0.000573318	0.00489324
420	PE(16:0/16:1)	PE	neg	0.117076	0.0111129	1.65329	down	0.0391494	0.334392
421	PC(36:2CHO)	PC	pos	0.112558	0.000159485	3.14583	down	0.000408754	0.00363151
422	PC(18:2/19:0)	PC	pos	0.111034	4.19766e-06	3.4041	down	0.000651008	0.00586312
423	PC(28:4)	PC	pos	0.105004	0.0395578	1.93279	down	5.38149e-05	0.000512502
424	PC(18:0/22:6)	PC	pos	0.103365	0.00579484	1.99018	down	0.000131746	0.00127457
425	PC(17:3/16:1)	PC	pos	0.102451	0.0010218	2.73616	down	0.0132466	0.129297
426	PE(18:0/19:1)	PE	pos	0.101581	1.43796e-05	1.69899	down	0.000601214	0.00591858
427	PS(18:0/18:4)	PS	neg	0.101461	0.00717003	2.24043	down	0.00120191	0.0118461
428	PC(15:2/16:0)	PC	pos	0.0984003	0.000152929	3.13345	down	0.0222287	0.225901
429	Hex1Cer(d19:1/23:0)	Hex1Cer	pos	0.0983272	0.00291063	1.84568	down	0.000168639	0.00171508
430	PI(18:1/18:1)	PI	pos	0.0936218	0.000950291	2.06118	down	0.0258384	0.275988
431	PC(29:3)	PC	pos	0.092906	0.0412313	1.86334	down	5.49024e-05	0.000590946
432	DG(19:2)	DG	pos	0.0926719	2.35324e-06	2.88375	down	0.028972	0.31263
433	MG(19:4)	MG	pos	0.0880738	5.12425e-07	2.22619	down	0.00914705	0.103857
434	PC(15:2/15:0)	PC	pos	0.0816199	0.00302089	2.39608	down	6.97827e-05	0.000854971
435	PE(17:0/20:1)	PE	pos	0.0767811	0.0077657	2.20776	down	0.00049459	0.00644156
436	PC(15:1/22:5)	PC	pos	0.0755167	0.00045533	2.96459	down	0.00166996	0.0221138
437	PE(18:1/22:1COOH)	PE	neg	0.0744954	0.00814566	1.19596	down	0.00431008	0.0578571
438	PEt(17:0/18:1)	PEt	neg	0.0699242	9.66059e-09	2.83058	down	0.000195854	0.00280095
439	PC(15:2/22:5)	PC	pos	0.0688424	5.67093e-05	3.52084	down	0.000667193	0.0096916
440	PA(18:0/19:1)	PA	neg	0.0646023	3.41885e-08	3.21604	down	0.000651177	0.0100798
441	Hex1Cer(t21:0/18:1)	Hex1Cer	neg	0.062917	4.07293e-06	2.5903	down	0.00220869	0.0351048
442	PC(15:1/19:1)	PC	pos	0.0599983	0.00045332	2.02674	down	5.2038e-05	0.000867324
443	PI(18:1/22:5)	PI	neg	0.0566752	9.87657e-09	1.82618	down	0.0467225	0.824391
444	DG(19:2/18:1)	DG	pos	0.0450713	4.13787e-05	2.86553	down	0.0102498	0.227414
445	BisMePA(22:3)	BisMePA	pos	0.0405458	1.25216e-05	2.5351	down	0.00469909	0.115896
446	PE(3:0/19:2)	PE	pos	0.0276524	4.38571e-06	2.80472	down	0.000414308	0.0149827
447	PEt(19:4/23:2)	PEt	pos	0.021847	2.48525e-05	4.02919	down	0.00949155	0.434456
448	PC(19:2)	PC	pos	0.0212731	2.74687e-06	2.72586	down	4.46053e-05	0.0020968
449	PC(33:3)	PC	pos	0.021134	0.00354126	1.72067	down	0.000375126	0.0177499
450	TG(40:6/4:0COOH)	TG	pos	0.0151509	0.0100994	2.00402	down	0.00309287	0.204138
