# Supplementary material for: Regional variations of lipids in camel milk from Xinjiang, China: a UHPLC–MS/MS-based lipidomics study
Source: Front Vet Sci. 2026 May 12;13:1834007. doi: 10.3389/fvets.2026.1834007 (PMC13201116; doi:10.3389/fvets.2026.1834007)
Supplement: Supplementary file 1 [file Data_Sheet_1.zip › Supplementary Material/Table S 4 Significantly altered lipids in LC and TC.xlsx]

## Sheet: LCvsTC
Table S 4 Significantly altered lipids in LC and TC
No.	Name	Class	Ion mode	FC	Pvalue	VIP	Up.Down	Average relative abundance of LC	Average relative abundance of TC
1	TG(16:0/18:1COOH/18:2)	TG	pos	191.164	0.00169692	1.57636	up	1.05598	0.00552394
2	TG(19:3/18:1/17:2COOH)	TG	pos	178.439	0.00107841	1.83339	up	0.890942	0.00499298
3	TG(16:1/18:1/18:1COOH)	TG	pos	152.711	0.00108316	1.70011	up	0.861695	0.00564266
4	TG(3:0/14:0CHO/19:3)	TG	pos	139.744	0.00198847	1.90011	up	1.803	0.0129022
5	TG(14:0/14:0/18:1COOH)	TG	pos	138.696	0.00781344	1.79163	up	1.57662	0.0113674
6	TG(3:0/14:0/17:3CHO)	TG	pos	122.18	0.00278143	1.8692	up	2.45878	0.0201242
7	TG(15:0/21:0CHO)	TG	pos	113.509	0.00234787	1.77248	up	1.75245	0.0154389
8	TG(20:3CHO/16:1)	TG	pos	108.908	0.00250717	1.974	up	1.09448	0.0100496
9	TG(15:0/17:0CHO)	TG	pos	107.016	0.00310688	1.8595	up	2.38123	0.0222511
10	TG(18:4COOH/16:0/18:0)	TG	pos	96.7257	0.00223528	1.69237	up	2.86376	0.0296071
11	TG(18:0COOH/18:1/18:2)	TG	pos	94.8903	0.000614047	1.45425	up	0.410548	0.00432655
12	TG(15:0/21:1CHO)	TG	pos	86.138	0.0029764	1.73468	up	2.07272	0.0240628
13	TG(21:3/18:1/17:2COOH)	TG	pos	80.3153	0.00509391	1.53231	up	0.809868	0.0100836
14	TG(3:0/16:0/17:2CHO)	TG	pos	78.475	0.00414847	1.75117	up	1.7132	0.0218311
15	TG(19:3/14:0/17:1COOH)	TG	pos	76.8477	0.0160586	1.74899	up	1.37021	0.0178302
16	TG(14:0/14:0/18:0COOH)	TG	pos	74.5318	0.0120604	1.64029	up	1.20019	0.0161031
17	FA(20:0)+COOH:(s)	FA	neg	71.8506	2.55896e-06	2.35717	up	2.36592	0.0329283
18	TG(15:0/19:0CHO)	TG	pos	66.7572	0.00498761	1.78362	up	3.02609	0.0453298
19	TG(18:1COOH/18:1/18:2)	TG	pos	65.2559	0.0111489	1.52251	up	0.35662	0.00546495
20	TG(20:4COOH/18:0/18:2)	TG	pos	64.2043	0.00740062	1.42667	up	0.483412	0.00752927
21	TG(14:0/16:1/18:1COOH)	TG	pos	63.2168	0.00882052	1.48012	up	1.12675	0.0178236
22	TG(16:0/16:0/18:1COOH)	TG	pos	60.9006	0.00114604	1.58695	up	3.05634	0.0501857
23	TG(20:2CHO/4:0/10:0)	TG	pos	59.6475	0.029536	1.00258	up	0.0451146	0.000756353
24	TG(21:3/16:0/15:1COOH)	TG	pos	58.8761	0.00379402	1.64425	up	1.59607	0.027109
25	TG(17:2/14:0/17:2COOH)	TG	pos	55.2204	0.00997553	1.73473	up	0.631398	0.0114341
26	TG(17:2/16:1/17:1COOH)	TG	pos	54.1683	0.00792218	1.61974	up	1.3399	0.024736
27	TG(15:1/21:1CHO)	TG	pos	46.7058	0.0065011	1.64999	up	1.18482	0.0253677
28	TG(21:3/14:0/17:2COOH)	TG	pos	46.1824	0.00885743	1.46643	up	3.22569	0.0698467
29	TG(19:3/17:1COOH/18:1)	TG	pos	46.1454	0.00452523	1.27417	up	1.52607	0.033071
30	TG(14:0/18:1/18:1COOH)	TG	pos	42.7644	0.011684	1.42597	up	3.32007	0.0776363
31	TG(12:2CHO/8:0/10:0)	TG	pos	42.4069	0.0407869	1.10624	up	0.203366	0.0047956
32	TG(3:0/18:2/17:3CHO)	TG	pos	41.8298	0.0036957	1.84248	up	0.557754	0.0133339
33	TG(20:0COOH/16:0/16:0)	TG	pos	40.0759	0.00367798	1.09905	up	0.464669	0.0115947
34	TG(18:0COOH/15:0/16:0)	TG	pos	38.8982	0.0126153	1.53207	up	0.432451	0.0111175
35	TG(20:3COOH/14:0/16:0)	TG	pos	37.2533	0.0106538	1.38103	up	4.17989	0.112202
36	TG(20:2COOH/18:1/18:2)	TG	pos	36.2128	0.0064486	1.48835	up	0.78209	0.021597
37	TG(18:3CHO/4:0/10:0)	TG	pos	35.9944	0.0201188	1.35425	up	0.197719	0.00549306
38	TG(20:0COOH/14:0/16:0)	TG	pos	33.6052	0.00515223	1.50798	up	0.72639	0.0216154
39	TG(20:2COOH/14:0/18:1)	TG	pos	33.4627	0.00700478	1.41357	up	0.522869	0.0156254
40	TG(18:0COOH/14:0/14:0)	TG	pos	32.4433	0.0404736	1.26994	up	0.819997	0.0252748
41	TG(18:0COOH/18:1/18:1)	TG	pos	31.5527	0.0077425	1.46657	up	0.764073	0.0242158
42	PS(19:0/18:2)	PS	neg	30.0967	3.49501e-08	2.6404	up	0.0452653	0.001504
43	TG(14:0/16:0/18:1COOH)	TG	pos	29.8933	0.0205036	1.54222	up	3.75353	0.125564
44	TG(21:3/17:2COOH/18:2)	TG	pos	29.1849	0.0173669	1.57336	up	0.347681	0.011913
45	TG(18:0COOH/16:0/16:0)	TG	pos	28.4481	0.017592	1.54725	up	0.46404	0.0163118
46	TG(16:0/18:1/18:1COOH)	TG	pos	28.1955	0.00863002	1.49496	up	2.55788	0.0907192
47	TG(14:0/16:0/18:0COOH)	TG	pos	28.119	0.0149419	1.38859	up	3.88732	0.138245
48	TG(9:0/19:0CHO)	TG	pos	27.3142	0.0174217	1.50305	up	0.190766	0.00698415
49	FA(18:0)+COOH:(s)	FA	neg	27.0451	3.3906e-05	2.37173	up	84.9635	3.14155
50	MePC(38:2)	MePC	pos	26.4564	0.00171273	1.87291	up	0.00438649	0.000165801
51	TG(14:0/18:0COOH/16:1)	TG	pos	26.2741	0.026096	1.43314	up	1.5657	0.0595909
52	MG(21:6)	MG	pos	25.1017	0.00460379	2.35187	up	0.0835635	0.00332899
53	TG(17:2/16:0/17:2COOH)	TG	pos	24.462	0.0203879	1.50196	up	1.82592	0.0746432
54	TG(9:0/21:1CHO)	TG	pos	24.1355	0.0222692	1.45648	up	0.0812266	0.00336544
55	TG(15:0/21:3CHO)	TG	pos	23.9195	0.0290169	1.13262	up	0.0556498	0.00232655
56	TG(28:4CHO/4:0)	TG	pos	22.7082	0.0411443	1.44772	up	0.0676757	0.00298023
57	TG(20:4COOH/18:0/18:1)	TG	pos	22.3373	0.00943687	1.16245	up	0.478457	0.0214196
58	TG(20:3COOH/14:0/18:1)	TG	pos	21.8024	0.0132623	1.27274	up	3.22528	0.147932
59	TG(11:2CHO/18:1)	TG	pos	21.0033	0.0147859	1.48723	up	0.119037	0.00566753
60	TG(20:3COOH/16:0/18:1)	TG	pos	20.6449	0.0180697	1.31239	up	2.37673	0.115125
61	TG(20:4CHO/4:0/10:0)	TG	pos	20.4556	0.032482	1.21257	up	0.0916214	0.00447903
62	TG(18:2COOH/16:1/16:1)	TG	pos	20.3547	0.0282855	1.35422	up	0.644072	0.0316425
63	TG(20:2/18:2)	TG	pos	20.2605	0.0216168	1.63151	up	6.1374	0.302924
64	TG(14:2/4:0/12:0CHO)	TG	pos	19.4462	0.0263913	1.24986	up	0.106035	0.00545277
65	TG(8:0/12:0/18:4)	TG	pos	18.0994	0.0351037	1.51658	up	3.95966	0.218773
66	TG(18:1CHO/14:0/16:1)	TG	pos	17.5911	0.0177627	1.35683	up	0.257764	0.0146531
67	TG(3:0/12:0/15:0CHO)	TG	pos	17.5126	0.0265712	1.3495	up	0.330888	0.0188943
68	TG(9:0CHO/4:0/17:3)	TG	pos	17.5021	0.0148325	1.52351	up	0.198717	0.0113539
69	TG(18:3CHO/16:0/16:1)	TG	pos	16.9958	0.0137186	1.77937	up	0.43312	0.0254839
70	TG(9:2CHO/10:0/10:0)	TG	pos	16.8081	0.0374227	1.11095	up	0.0486571	0.00289486
71	TG(16:0/18:0COOH/16:1)	TG	pos	16.775	0.0219371	1.34289	up	2.71681	0.161956
72	TG(4:0/12:1/2:0)	TG	pos	16.3036	0.0380187	1.47272	up	1.2144	0.0744867
73	TG(8:0/10:0/12:0CHO)	TG	pos	16.0864	0.0227755	1.40245	up	0.195983	0.0121832
74	TG(16:3CHO/8:0/10:0)	TG	pos	16.0403	0.0155837	1.27742	up	0.0176349	0.00109941
75	TG(20:4COOH/15:0/16:0)	TG	pos	16.0114	0.0290015	1.22108	up	0.355261	0.0221879
76	TG(16:0/18:0COOH/18:1)	TG	pos	15.9212	0.0148571	1.41439	up	2.35067	0.147644
77	TG(20:2CHO/14:0/16:1)	TG	pos	15.7847	0.0292225	1.67905	up	1.91871	0.121555
78	PE(18:1)	PE	neg	15.2687	0.00232096	1.57865	up	0.035401	0.00231853
79	TG(16:0/18:0/18:1COOH)	TG	pos	15.1562	0.0179837	1.13404	up	0.758337	0.0500349
80	TG(6:0/8:0/18:1CHO)	TG	pos	14.743	0.0447042	1.10597	up	0.0357088	0.00242209
81	DG(22:2/15:1)	DG	pos	14.326	0.000126141	2.25908	up	0.0793179	0.00553663
82	TG(4:0/10:0/18:0CHO)	TG	pos	13.5659	0.0113883	1.52767	up	0.215298	0.0158705
83	LBPA(14:0/18:2)	LBPA	neg	12.247	7.64901e-05	1.87261	up	0.0080927	0.000660788
84	TG(2:0/18:2/18:2)	TG	pos	12.0859	0.0465908	1.4666	up	2.73659	0.226428
85	TG(19:2/15:1CHO/16:1)	TG	pos	11.8529	0.0180302	1.61942	up	0.353497	0.0298236
86	TG(16:0COOH/18:0/18:1)	TG	pos	10.9279	0.0299282	1.02463	up	0.511703	0.0468253
87	TG(28:3CHO/4:0)	TG	pos	10.8616	0.0243876	1.43485	up	0.127229	0.0117136
88	LBPA(14:0/16:1)	LBPA	neg	10.6906	8.09553e-05	1.81477	up	0.005287	0.000494547
89	TG(18:3CHO/4:0/8:0)	TG	pos	10.2869	0.0246271	1.51166	up	0.0417871	0.00406215
90	LPI(18:2)	LPI	neg	10.1052	2.36953e-08	2.69937	up	1.44857	0.143349
91	TG(21:2/16:0/17:2COOH)	TG	pos	9.99249	0.0320705	1.02529	up	0.783165	0.0783753
92	PE(18:0/18:2CHO)	PE	neg	9.31626	0.000194345	1.19523	up	0.00898992	0.000964971
93	TG(20:4CHO/14:0/18:1)	TG	pos	8.6469	0.022117	1.48492	up	0.460983	0.0533119
94	LPS(22:4)	LPS	neg	8.62199	0.000543535	1.92111	up	0.00958707	0.00111193
95	TG(19:0CHO/13:0/16:1)	TG	pos	8.54341	0.030573	1.84498	up	0.0675104	0.00790204
96	PC(14:0/18:1CHO)	PC	neg	8.24702	0.000593932	1.53832	up	0.185135	0.0224488
97	LPI(20:4)	LPI	neg	8.03806	2.56993e-06	2.3891	up	0.852876	0.106105
98	FA(14:2)	FA	neg	7.83216	0.00360051	1.74518	up	0.997066	0.127304
99	TG(4:0/6:0/18:0CHO)	TG	pos	7.78618	0.0265094	1.59767	up	0.191705	0.0246212
100	TG(3:0/16:1/19:3)	TG	pos	7.74292	0.0365382	1.219	up	0.156931	0.0202677
101	TG(20:3COOH/18:0/18:1)	TG	pos	7.61884	0.0384988	1.03516	up	0.45456	0.0596627
102	TG(20:3CHO/18:1/18:2)	TG	pos	7.38732	0.0287169	1.21693	up	0.161369	0.0218441
103	PC(32:1CHO)	PC	pos	7.22068	0.00378958	1.86006	up	0.000192344	2.66379e-05
104	PC(18:2CHO)	PC	pos	6.84813	0.000225241	1.95188	up	0.000613808	8.96315e-05
105	PC(16:0/18:2CHO)	PC	neg	6.77826	0.00323928	1.60408	up	0.535148	0.0789506
106	LPE(18:3)	LPE	neg	6.71121	0.00605	1.93054	up	0.14398	0.0214536
107	PC(33:2CHO)	PC	pos	6.66257	0.0149719	2.65981	up	0.000914925	0.000137323
108	PC(18:4/18:2COOH)	PC	pos	6.55095	0.000427252	1.29676	up	0.00160245	0.000244614
109	LPS(18:2)	LPS	neg	6.47212	1.38804e-05	1.82289	up	0.0966193	0.0149285
110	PC(16:1/18:1CHO)	PC	neg	6.45223	0.000314888	1.27639	up	0.41468	0.0642693
111	LPG(19:4)	LPG	pos	6.27225	0.00441203	1.53726	up	0.0520006	0.00829058
112	TG(15:1/3:0/16:2)	TG	pos	6.15069	0.0307968	1.43466	up	0.140971	0.0229195
113	PE(18:0/18:2)	PE	neg	6.1191	0.0110297	1.90821	up	0.00799074	0.00130587
114	PE(18:0/18:2COOH)	PE	neg	6.10713	0.000637359	1.23813	up	0.0197169	0.00322851
115	BisMePA(42:8)	BisMePA	pos	5.98262	0.000948993	1.67428	up	0.355306	0.0593898
116	BisMePA(18:2/18:3)	BisMePA	pos	5.89794	0.000696098	1.07321	up	0.0254804	0.00432022
117	LPI(16:1)	LPI	neg	5.84768	2.25185e-05	1.77475	up	0.267109	0.0456777
118	PE(18:0/18:1CHO)	PE	neg	5.69144	2.43121e-05	1.16667	up	0.0120043	0.00210919
119	CL(24:2/18:1/18:2/18:2)	CL	neg	5.66257	0.0313774	1.46684	up	0.00151099	0.000266838
120	PE(16:0/18:1CHO)	PE	neg	5.61979	0.00021301	1.45417	up	0.00505512	0.00089952
121	TG(13:0/19:0CHO)	TG	pos	5.41239	0.030542	1.47871	up	0.0677576	0.012519
122	PS(18:3/18:0)	PS	pos	5.31063	0.00361385	1.79048	up	0.0035725	0.000672707
123	BisMePA(18:3/12:0)	BisMePA	pos	5.20759	0.0327875	1.34388	up	0.042791	0.00821705
124	MePC(32:4)	MePC	pos	5.08221	0.00286027	2.10776	up	0.0530587	0.0104401
125	MePC(30:4)	MePC	pos	5.07184	0.0117658	1.50227	up	0.00853141	0.00168211
126	PA(18:2)	PA	pos	4.9716	0.00773511	2.03987	up	0.0344565	0.00693067
127	PEt(14:0/14:0)	PEt	pos	4.95435	0.00126606	2.12541	up	0.0589726	0.0119032
128	SM(d28:1)	SM	pos	4.88818	0.00757818	1.15969	up	0.0205604	0.00420614
129	SM(d42:8)	SM	pos	4.86143	0.000470228	1.57771	up	0.00402	0.000826917
130	LPI(20:3)	LPI	neg	4.82633	0.00180961	1.161	up	0.526826	0.109157
131	SM(d28:2)	SM	pos	4.77442	0.011892	1.42077	up	0.00416896	0.000873185
132	BisMePA(18:4/18:1)	BisMePA	pos	4.69999	0.00616877	1.2079	up	0.0366129	0.00778999
133	BisMePA(36:7)	BisMePA	pos	4.69513	0.00771306	1.12876	up	2.29605	0.489028
134	LPC(24:2)	LPC	pos	4.30456	0.00170349	2.15394	up	0.0365288	0.00848608
135	PA(16:1)	PA	pos	4.29102	0.0161336	1.30562	up	0.00764891	0.00178254
136	PC(36:0CHO)	PC	pos	4.21938	0.000123692	1.92162	up	0.000506861	0.000120127
137	SM(d44:6)	SM	pos	4.18262	0.000398119	1.57263	up	0.199704	0.0477461
138	SM(d26:1)	SM	pos	4.1305	0.0335349	1.17127	up	0.00194676	0.000471315
139	PC(19:2CHO)	PC	neg	4.05346	0.000103536	1.37393	up	0.493822	0.121827
140	PC(14:0CHO/22:2)	PC	pos	4.05063	0.00058649	1.80242	up	0.00333197	0.000822582
141	PC(36:1COOH)	PC	pos	3.92963	0.000442865	1.48261	up	0.00147032	0.000374162
142	PE(18:1/18:0)	PE	pos	3.87875	0.00272713	1.50692	up	0.00761562	0.00196342
143	PC(30:3/18:2)	PC	neg	3.83584	0.00655473	1.26854	up	0.111887	0.0291687
144	LPA(18:2)	LPA	neg	3.76655	0.00256014	1.09248	up	0.0757589	0.0201136
145	LPS(20:3)	LPS	neg	3.58067	0.000168223	1.4352	up	0.0115917	0.0032373
146	PC(16:0/20:5COOH)	PC	pos	3.57956	0.0401793	1.3501	up	0.00209576	0.000585481
147	PC(11:0/18:2)	PC	neg	3.57421	0.00232075	1.70401	up	0.107714	0.0301365
148	PC(18:0/18:3)	PC	pos	3.5699	0.00887992	1.78238	up	0.0644313	0.0180485
149	PA(18:0/22:4)	PA	neg	3.56335	0.000202182	2.37842	up	0.0482716	0.0135467
150	PC(18:2/21:4COOH)	PC	pos	3.56127	0.00111311	1.53079	up	0.00372476	0.00104591
151	LPS(16:1)	LPS	neg	3.55962	0.000567816	1.31536	up	0.00883984	0.00248337
152	LPC(19:4)	LPC	pos	3.55763	0.0065482	1.87853	up	0.105993	0.0297932
153	PC(16:0/20:1CHO)	PC	pos	3.51892	0.000867813	1.76203	up	0.00127789	0.000363149
154	LPA(18:0)	LPA	neg	3.43704	0.000219701	1.39471	up	0.0524178	0.0152509
155	Cer(d15:0/16:1)	Cer	neg	3.40897	0.00688355	1.08497	up	0.00564564	0.00165611
156	LPS(18:0)	LPS	neg	3.32874	0.000577755	1.3727	up	0.229815	0.0690395
157	LPA(22:2)	LPA	pos	3.27531	0.00841927	1.30647	up	0.0855318	0.0261141
158	PE(23:5CHO)	PE	neg	3.20332	0.0182516	1.53752	up	0.00528779	0.00165072
159	SM(t32:0)	SM	pos	3.18655	0.0187657	1.4272	up	0.00116647	0.00036606
160	LPC(22:3)	LPC	pos	3.17412	0.0452869	1.17937	up	0.0126319	0.00397966
161	PG(18:0/17:3)	PG	neg	3.17323	0.00161111	1.26579	up	0.00495332	0.00156097
162	PC(18:4/19:0COOH)	PC	pos	3.1655	0.0138555	1.0039	up	0.00393555	0.00124326
163	LPS(18:1)	LPS	neg	3.13523	0.00178738	1.20434	up	0.0534036	0.0170334
164	PC(19:3COOH/22:4)	PC	neg	3.11505	3.61685e-05	1.18283	up	2.75119	0.883195
165	LPS(16:0)	LPS	neg	3.11037	0.0234534	1.00502	up	0.00265429	0.000853368
166	PE(42:7)	PE	pos	3.10821	0.00278336	1.36588	up	0.0307772	0.0099019
167	Cer(d12:0/23:0)	Cer	pos	3.01867	0.0142068	1.03071	up	0.00100606	0.000333279
168	FA(27:3)	FA	neg	2.98715	0.0149226	1.30676	up	0.315055	0.10547
169	PC(18:4COOH/18:0)	PC	pos	2.8314	0.00435225	1.59645	up	0.0207058	0.00731291
170	PE(18:2/21:4COOH)	PE	neg	2.8209	3.20884e-09	1.95921	up	0.128958	0.0457151
171	LPI(16:0)	LPI	neg	2.79646	9.36088e-05	1.62672	up	1.19523	0.427409
172	PS(20:3/22:4)	PS	pos	2.70601	0.00511088	1.63287	up	0.0993739	0.0367234
173	PE(21:2COOH/22:5)	PE	neg	2.68072	0.000117995	1.01294	up	0.00652335	0.00243343
174	PE(16:0/22:4)	PE	pos	2.6564	0.0116733	1.2434	up	0.577176	0.217277
175	LPI(18:0)	LPI	neg	2.64711	0.000866805	1.34742	up	9.36224	3.53678
176	Cer(d16:1/14:0)	Cer	neg	2.64668	0.0100111	1.24013	up	0.0116023	0.00438372
177	LPA(16:1)	LPA	neg	2.58482	0.0162367	1.16372	up	0.0215224	0.00832647
178	SM(d39:6)	SM	pos	2.54618	0.0276472	1.53711	up	0.00289756	0.001138
179	PC(19:4COOH/18:2)	PC	neg	2.5445	0.000208464	1.76029	up	4.42234	1.738
180	DG(24:5/16:1)	DG	pos	2.5131	0.0254765	1.13926	up	0.0262137	0.0104308
181	SM(d30:1)	SM	pos	2.45301	0.0291062	1.77071	up	0.40605	0.165532
182	DG(7:0/19:3)	DG	pos	2.43022	0.0166891	1.02741	up	0.0225247	0.0092686
183	PC(16:3/18:2)	PC	neg	2.38813	0.0279205	1.2313	up	5.65021	2.36596
184	FA(22:0)+CHO:(s)	FA	neg	2.36654	0.0012344	1.13278	up	0.0614825	0.0259799
185	PC(13:1/22:4)	PC	pos	2.36218	0.0134144	1.11346	up	0.0614467	0.0260127
186	DG(12:0/16:3)	DG	pos	2.35657	0.0477242	1.06644	up	1.64044	0.696115
187	SM(d38:1)	SM	pos	2.34526	0.0383334	1.16814	up	4.91383	2.09522
188	DG(7:0/22:7)	DG	pos	2.33289	0.0154309	1.16044	up	0.0403797	0.0173089
189	SM(t36:1)	SM	pos	2.3271	0.0405651	1.2218	up	0.00451929	0.00194203
190	cPA(18:2)	cPA	neg	2.32672	0.0307694	1.25884	up	0.00126241	0.000542571
191	DG(22:6/18:0)	DG	pos	2.32334	0.00581401	1.34304	up	1.33187	0.573258
192	DGDG(17:2/21:5)	DGDG	neg	2.31195	0.00397854	1.03912	up	0.351614	0.152085
193	MePC(46:14)	MePC	pos	2.30964	0.0147123	1.5087	up	0.00129267	0.000559687
194	PC(36:2COOH)	PC	pos	2.2835	0.0121213	1.29734	up	0.00158785	0.000695357
195	SPHP(d18:1)	SPHP	neg	2.27935	0.0105179	1.02787	up	0.00561765	0.00246458
196	CL(70:12CHO/18:0)	CL	neg	2.24649	3.28123e-06	1.19498	up	0.365883	0.162869
197	PS(18:0/22:4)	PS	neg	2.23337	1.2903e-06	1.46851	up	0.730557	0.32711
198	PA(18:1)	PA	pos	2.21332	0.0353746	1.1563	up	0.0124617	0.0056303
199	PC(18:1/21:5CHO)	PC	neg	2.21	0.0101776	1.08774	up	1.1172	0.50552
200	DG(17:2/23:5)	DG	pos	2.1866	0.0176128	1.35658	up	0.307217	0.1405
201	LPS(22:6)	LPS	neg	2.16872	0.045585	1.15835	up	0.00406925	0.00187634
202	PC(15:1/18:2)	PC	pos	2.12933	0.0212473	1.06235	up	0.527698	0.247823
203	DG(17:2/15:2)	DG	pos	2.11186	0.0196818	1.48434	up	0.193731	0.0917351
204	BiotinylPE (31:7)	BiotinylPE	neg	2.11009	3.66809e-07	1.53498	up	0.0599547	0.0284133
205	PC(18:2/19:2COOH)	PC	pos	2.0863	0.033241	1.68588	up	0.0242961	0.0116456
206	PA(18:0/18:2)	PA	neg	2.04858	1.2048e-08	1.85609	up	1.20361	0.587534
207	LPE(18:2)	LPE	pos	2.02068	0.0440027	1.03161	up	3.9885	1.97384
208	DG(22:6/18:1)	DG	pos	1.91829	0.0270482	1.0306	up	0.567875	0.296032
209	PC(18:0/21:2COOH)	PC	neg	1.83045	0.0245075	1.20233	up	1.1691	0.638695
210	DG(18:4/18:0)	DG	pos	1.81681	0.0236958	1.38984	up	29.1754	16.0586
211	SPH(d18:1)	SPH	pos	1.77994	0.0435555	1.38578	up	0.0327941	0.0184243
212	SM(d36:1)	SM	pos	1.75004	0.0395615	1.04427	up	6.50222	3.71548
213	cPA(18:0)	cPA	neg	1.74876	4.13533e-07	1.37401	up	0.0214457	0.0122634
214	PC(16:2/18:2)	PC	neg	1.71836	0.0148537	1.19578	up	34.3318	19.9794
215	LPG(18:2)	LPG	neg	1.71335	0.0322317	1.24243	up	0.0054759	0.00319602
216	DG(8:0/18:4)	DG	pos	1.5906	0.0433657	1.14633	up	0.593714	0.373264
217	FA(22:0)	FA	neg	1.5301	0.0374473	1.14577	up	0.14976	0.0978758
218	PE(18:1/20:1)	PE	neg	0.628372	0.000134587	1.06609	down	0.126227	0.200879
219	PE(18:0/20:2)	PE	neg	0.627018	0.000153185	1.068	down	0.126597	0.201904
220	PS(18:0/17:1)	PS	neg	0.598755	0.000830405	1.1401	down	0.118624	0.198117
221	PC(19:0/18:2)	PC	neg	0.575046	0.0105565	1.059	down	0.809257	1.40729
222	LBPA(17:0/17:0)	LBPA	neg	0.557176	0.00670673	1.40304	down	0.105372	0.189117
223	PA(17:0/18:1)	PA	neg	0.546375	0.000976983	1.01331	down	0.00833804	0.0152607
224	DGDG(13:1/30:6)	DGDG	neg	0.542939	0.00220992	1.00684	down	0.44442	0.818544
225	PI(18:0/20:1)	PI	neg	0.529717	0.0136495	1.32846	down	1.48282	2.79927
226	CerP(d41:1)	CerP	neg	0.50381	0.00438725	1.14912	down	0.00702038	0.0139346
227	PC(37:4)	PC	pos	0.503406	0.0104551	2.08541	down	0.00584042	0.0116018
228	CL(45:9CHO/19:0/18:1)	CL	neg	0.501081	0.00359543	1.00895	down	0.00122526	0.00244523
229	PE(18:0/20:3)	PE	neg	0.486957	0.000145979	1.01779	down	0.612052	1.25689
230	Cer(d18:1/24:0)	Cer	neg	0.486893	0.000212985	1.01891	down	0.158005	0.324517
231	PS(18:0/20:2)	PS	neg	0.480404	0.00215287	1.83182	down	0.0355404	0.0739803
232	PS(18:1/18:2)	PS	neg	0.47772	0.000350313	1.17946	down	0.92581	1.93798
233	PC(18:2/19:2)	PC	neg	0.449778	0.00422471	1.39721	down	0.135256	0.300717
234	PA(44:0)	PA	neg	0.448352	0.0039448	1.03627	down	0.00136723	0.00304946
235	PE(20:2COOH/18:1)	PE	neg	0.447422	1.29759e-07	1.09007	down	0.0376015	0.0840403
236	PC(18:4/18:1)	PC	neg	0.439344	0.00130166	1.14878	down	0.382214	0.869965
237	DG(16:0/26:5)	DG	pos	0.438633	0.0350077	1.04913	down	0.0323471	0.0737453
238	PC(14:1/22:5)	PC	neg	0.436995	0.00192001	1.5766	down	3.24101	7.41658
239	PC(16:1/14:0)	PC	pos	0.436933	0.0161124	1.78446	down	0.00304628	0.00697197
240	WE(43:3)	WE	pos	0.433547	0.00151713	1.40884	down	0.0658475	0.151881
241	PC(18:2/19:3COOH)	PC	neg	0.43063	0.0016999	1.5284	down	6.09573	14.1554
242	SM(t18:0/22:1)	SM	pos	0.430502	0.0329527	1.10121	down	0.00853515	0.019826
243	DG(16:2/18:0)	DG	pos	0.428087	0.0256026	1.1572	down	2.43708	5.69295
244	PC(18:3COOH/18:1)	PC	pos	0.427902	0.0455935	1.52132	down	0.00475813	0.0111197
245	PE(17:0/18:1)	PE	neg	0.423745	1.99817e-07	1.15486	down	0.303681	0.71666
246	PE(17:0/18:0)	PE	neg	0.420456	0.000225091	1.10886	down	0.0172473	0.0410205
247	PC(18:1/19:1COOH)	PC	neg	0.419358	0.000473664	1.22803	down	0.423538	1.00997
248	PC(19:0/18:1)	PC	neg	0.4184	0.00134012	1.28528	down	0.53816	1.28623
249	LPC(20:5)	LPC	neg	0.415799	0.0340623	1.01549	down	0.0721305	0.173474
250	PE(15:1/16:0)	PE	neg	0.414342	0.0106752	1.12669	down	0.00751061	0.0181266
251	PC(16:0/16:0CHO)	PC	pos	0.412323	0.0358737	1.48112	down	0.000745836	0.00180886
252	PI(18:0/21:4)	PI	neg	0.40831	0.00237415	1.05168	down	0.221729	0.54304
253	Cer(d18:1/23:0)	Cer	neg	0.404851	7.03341e-06	1.08465	down	0.128358	0.317051
254	PC(15:2/18:3)	PC	pos	0.403959	0.0245751	1.49411	down	0.00221433	0.00548157
255	PC(19:1/18:2)	PC	neg	0.403535	0.00643831	1.34717	down	0.301971	0.748314
256	Hex1Cer(d18:1/24:0)	Hex1Cer	neg	0.403528	1.74194e-05	1.44355	down	0.272666	0.675705
257	PE(18:1/22:2CHO)	PE	pos	0.400368	0.0400914	1.33638	down	0.124151	0.310093
258	PS(21:0/20:3)	PS	neg	0.399846	0.00118811	1.67773	down	0.00253773	0.00634678
259	PG(16:0/18:0)	PG	neg	0.398521	0.000486364	1.67831	down	0.0181239	0.0454779
260	PC(37:7)	PC	pos	0.397468	0.0469027	1.12023	down	0.00209328	0.00526654
261	Hex1Cer(d18:1/23:0)	Hex1Cer	pos	0.396655	0.0179268	1.27405	down	0.0287327	0.0724375
262	PC(16:1/18:2)	PC	pos	0.395657	0.017218	1.32484	down	0.0304299	0.0769096
263	PC(16:1/22:5)	PC	neg	0.392389	0.00119659	1.3769	down	4.10023	10.4494
264	PC(16:0/18:1CHO)	PC	neg	0.388077	0.0167435	1.19797	down	0.205471	0.529461
265	PC(18:2/18:2)	PC	neg	0.387973	0.000187345	1.63737	down	5.44615	14.0375
266	PC(16:1/17:3)	PC	pos	0.387233	0.0148911	1.2775	down	0.0280861	0.07253
267	PC(37:4COOH)	PC	neg	0.385389	0.00261022	1.3063	down	0.370062	0.960228
268	PC(16:0/19:1COOH)	PC	neg	0.384793	0.0023017	1.00662	down	0.254707	0.661931
269	PE(21:3COOH/22:5)	PE	neg	0.380144	7.83805e-05	1.36171	down	0.00881151	0.0231794
270	PS(21:0/20:4)	PS	neg	0.369267	2.1205e-05	1.08561	down	0.0133862	0.0362507
271	PE(18:1/18:3)	PE	pos	0.366333	0.0258023	1.39797	down	0.550619	1.50306
272	PE(17:0/20:3)	PE	neg	0.366263	1.61133e-05	1.18799	down	0.013318	0.0363618
273	DG(22:6/18:2)	DG	pos	0.355844	0.0326259	1.35465	down	0.310364	0.87219
274	PC(16:1/19:1)	PC	neg	0.355492	0.000545833	1.22527	down	0.100379	0.282366
275	Hex1Cer(d18:1/24:1)	Hex1Cer	pos	0.351165	0.00937021	1.28337	down	0.0118128	0.0336389
276	Cer(t42:1)	Cer	neg	0.3507	0.000181493	1.05877	down	0.0149773	0.0427068
277	PC(18:1/19:2)	PC	neg	0.350058	0.00133559	1.52292	down	0.38337	1.09516
278	PA(21:0/18:1)	PA	neg	0.348396	0.00523523	1.84583	down	0.00249975	0.00717503
279	PC(18:2/17:1)	PC	pos	0.347369	0.00825775	1.31537	down	0.00533932	0.0153707
280	PC(37:6)	PC	pos	0.343685	0.0201033	1.2167	down	0.0107674	0.0313292
281	PC(32:5)	PC	pos	0.34295	0.0199943	1.32963	down	0.000351212	0.00102409
282	SM(d44:7)	SM	pos	0.342828	0.0221187	1.60205	down	0.00829452	0.0241944
283	PC(37:5)	PC	pos	0.342817	0.0121915	1.51537	down	0.00214395	0.00625392
284	PE(18:0/22:6)	PE	pos	0.342815	0.0382471	1.18976	down	0.00808461	0.023583
285	PE(24:0/18:1)	PE	neg	0.340293	3.54145e-05	1.71581	down	0.00306995	0.0090215
286	PE(23:0/21:3COOH)	PE	neg	0.339116	0.00258215	1.66119	down	0.00315807	0.00931266
287	PS(23:0/20:4)	PS	neg	0.335776	1.0933e-05	1.75793	down	0.0152149	0.0453126
288	PC(29:1)	PC	pos	0.334615	0.0106252	1.23771	down	0.0063806	0.0190685
289	PE(20:4/21:4COOH)	PE	neg	0.333108	1.95248e-05	1.80268	down	0.011518	0.0345773
290	Cer(d44:1)	Cer	neg	0.331596	0.00037739	1.40634	down	0.00287499	0.00867018
291	PC(16:2/17:2)	PC	pos	0.330954	0.0108128	1.7613	down	0.00584378	0.0176574
292	PA(24:0/18:1)	PA	neg	0.3309	0.000452941	1.6186	down	0.00514441	0.0155467
293	PE(18:1/16:0)	PE	neg	0.32819	0.000279575	1.7852	down	0.00849596	0.0258873
294	BisMePA(36:8)	BisMePA	pos	0.326218	0.020447	1.54007	down	0.0239777	0.0735018
295	SM(d43:2)	SM	neg	0.325388	0.000232884	1.08016	down	0.00545772	0.016773
296	PC(18:1/22:6)	PC	neg	0.324888	1.36981e-05	1.12413	down	0.559539	1.72225
297	PE(18:1/17:0)	PE	neg	0.323994	0.00698543	1.38406	down	0.00143398	0.00442596
298	PS(17:0/18:1)	PS	neg	0.323895	1.82995e-05	1.15672	down	0.00788991	0.0243594
299	DG(11:0/19:2)	DG	pos	0.322396	0.0351798	1.01386	down	0.130435	0.404578
300	DG(17:2/23:6)	DG	pos	0.321688	0.000761473	2.27314	down	0.0296077	0.0920386
301	PC(16:1/16:0)	PC	neg	0.320421	0.000304206	1.74693	down	0.268633	0.838375
302	GM3(d43:1)	GM3	neg	0.319547	0.000626468	1.79829	down	0.00888724	0.027812
303	PE(16:1/17:0)	PE	neg	0.316608	0.00662781	1.47498	down	0.00476266	0.0150428
304	DG(19:2/18:1)	DG	pos	0.314696	0.00769613	1.03698	down	0.0102498	0.0325706
305	PC(18:1/21:2COOH)	PC	pos	0.314141	0.00222365	1.85247	down	0.000373529	0.00118905
306	PE(42:9)	PE	pos	0.313466	0.0116021	1.25112	down	0.00633514	0.02021
307	PS(18:0/18:3)	PS	neg	0.312435	0.00803201	1.44927	down	0.498158	1.59444
308	PC(38:4CHO)	PC	pos	0.309663	0.0150154	1.43087	down	0.000134691	0.000434961
309	PC(12:1/18:3)	PC	neg	0.309571	0.00111302	1.40541	down	0.318187	1.02783
310	PC(14:1/21:3)	PC	pos	0.309093	0.00860538	1.35896	down	0.00107289	0.0034711
311	PC(17:1/18:1)	PC	pos	0.308566	0.00614097	1.4199	down	0.00651569	0.021116
312	PC(20:5/18:4COOH)	PC	pos	0.307047	0.0369889	1.77729	down	0.000521961	0.00169994
313	DG(18:1/22:5)	DG	pos	0.304627	0.0176062	1.08355	down	0.12501	0.41037
314	Cer(d18:0/23:0)	Cer	neg	0.304203	3.23695e-05	1.41447	down	0.00228347	0.0075064
315	Cer(m18:0/16:0)	Cer	pos	0.303431	0.00878696	1.58829	down	0.0379474	0.125061
316	Cer(t18:0/23:1)	Cer	neg	0.300195	2.65051e-05	1.6017	down	0.00629496	0.0209696
317	PS(18:1/18:3)	PS	neg	0.299444	5.87805e-07	1.70982	down	0.0481481	0.160792
318	Cer(d17:0/19:2)	Cer	pos	0.29937	0.00802595	1.39546	down	0.0166009	0.055453
319	PS(23:0/18:1)	PS	neg	0.298763	1.6228e-05	1.21448	down	0.0741593	0.248221
320	PE(14:1/16:0)	PE	neg	0.297796	0.00370152	1.64539	down	0.0082487	0.0276991
321	PC(18:3/19:3COOH)	PC	neg	0.297357	1.82565e-05	1.45992	down	2.26933	7.63167
322	Cer(m18:1/22:0)	Cer	neg	0.296935	1.51088e-05	1.24474	down	0.0155489	0.0523647
323	PE(18:1/20:5)	PE	pos	0.295762	0.0130465	1.8389	down	0.0672795	0.227478
324	DG(22:7/18:1)	DG	pos	0.295295	0.00569974	1.55311	down	0.293682	0.994537
325	PS(24:0/18:3)	PS	neg	0.293471	3.32196e-06	1.26507	down	0.0175544	0.0598165
326	PE(15:0/18:3)	PE	neg	0.29166	0.00248819	1.77033	down	0.0066025	0.0226376
327	PA(43:0)	PA	neg	0.291133	1.25763e-05	1.2393	down	0.000996383	0.00342244
328	PE(17:0COOH/18:0)	PE	pos	0.291032	0.0043203	2.17987	down	0.267362	0.918669
329	FA(20:5)	FA	neg	0.290381	0.000146639	1.12312	down	0.155926	0.536971
330	PE(16:0/19:3)	PE	neg	0.290006	0.0254593	1.37784	down	0.00353634	0.012194
331	PC(16:0/22:5)	PC	neg	0.287168	9.8888e-06	1.47237	down	1.25372	4.36581
332	PC(18:1/18:3)	PC	pos	0.287091	0.00727887	1.59397	down	0.0107041	0.0372847
333	PC(16:2/18:3)	PC	neg	0.286589	2.05894e-05	2.08164	down	2.30293	8.03565
334	Hex1Cer(d19:1/24:0)	Hex1Cer	pos	0.285885	0.0432208	1.81847	down	0.00113094	0.00395591
335	PC(16:2/22:5)	PC	neg	0.282794	3.58408e-05	1.60218	down	0.392003	1.38618
336	PS(25:0/18:1)	PS	neg	0.282049	4.90596e-06	1.42507	down	0.00583096	0.0206736
337	PC(34:7)	PC	pos	0.281861	0.0120217	2.03259	down	0.000528587	0.00187535
338	PC(40:5)	PC	pos	0.280552	0.00503287	1.19313	down	0.0417175	0.148698
339	CL(28:8/18:0/16:1/18:2)	CL	neg	0.280332	0.00071902	1.20373	down	0.000597685	0.00213206
340	PE(18:3/21:3COOH)	PE	neg	0.278928	1.66903e-09	1.53218	down	0.0637697	0.228625
341	PS(18:0/22:5)	PS	neg	0.27825	2.60141e-08	2.03654	down	0.467762	1.68109
342	PA(23:0/18:1)	PA	neg	0.278035	0.00202357	2.15677	down	0.00265439	0.00954698
343	DG(18:4/16:1)	DG	pos	0.276419	0.0131718	1.52902	down	0.0699471	0.253047
344	PC(19:3/18:0)	PC	pos	0.276085	0.00786524	1.73408	down	0.0038979	0.0141185
345	Cer(m18:0/22:0)	Cer	pos	0.275587	1.81018e-05	1.71634	down	0.00268296	0.00973546
346	PC(16:0/22:6COOH)	PC	pos	0.27527	0.0152871	1.32805	down	0.00279799	0.0101645
347	PE(18:0/22:5)	PE	pos	0.274613	0.00482643	1.61758	down	0.2407	0.876506
348	PC(18:1/22:4)	PC	pos	0.274297	0.0063098	1.68608	down	0.00601102	0.0219143
349	PE(14:0/18:3)	PE	neg	0.273069	0.000142486	1.37989	down	0.0215543	0.0789332
350	PC(37:3)	PC	pos	0.271799	0.00533186	1.75837	down	0.00408154	0.0150168
351	PE(18:2/18:3)	PE	neg	0.271013	5.17041e-07	1.87508	down	0.0421879	0.155668
352	PE(19:2COOH/18:3)	PE	neg	0.268832	2.50502e-07	1.0612	down	0.0275651	0.102537
353	PE(18:1/22:5)	PE	neg	0.268008	3.96283e-06	1.64293	down	0.0835622	0.31179
354	PE(14:1/18:3)	PE	neg	0.264064	5.23922e-05	1.22949	down	0.00831563	0.031491
355	PC(39:3)	PC	pos	0.264045	0.00815323	1.69385	down	0.0012449	0.00471471
356	PS(18:1/22:6)	PS	neg	0.261349	1.88116e-05	1.7043	down	0.00309227	0.0118319
357	PA(18:0/18:3)	PA	neg	0.26106	1.13042e-06	2.40485	down	0.0366745	0.140483
358	Cer(d19:1/24:0)	Cer	neg	0.260727	2.86637e-05	1.58368	down	0.00230945	0.00885775
359	PC(31:3)	PC	pos	0.260052	0.00131257	1.41224	down	0.0172127	0.0661895
360	PE(18:2/20:5)	PE	neg	0.259304	6.75465e-06	1.84033	down	0.0601701	0.232044
361	PE(22:5/18:2)	PE	pos	0.258572	0.00276956	1.17633	down	0.0020746	0.00802333
362	PC(18:0/22:5)	PC	neg	0.255872	2.15472e-05	1.7845	down	0.945199	3.69403
363	PA(18:0/22:5)	PA	neg	0.254174	3.26971e-07	1.67762	down	0.0278187	0.109448
364	AcCa(10:0)	AcCa	pos	0.253041	0.00481089	1.74106	down	0.0430581	0.170162
365	PE(36:6)	PE	pos	0.252635	0.00253598	1.40315	down	0.0197586	0.07821
366	DG(14:0/18:3)	DG	pos	0.250958	0.00652194	1.27364	down	1.09908	4.37955
367	PC(20:3/15:0)	PC	pos	0.250229	0.0040447	1.02823	down	0.001613	0.00644611
368	PC(14:0/18:3)	PC	pos	0.249387	0.00321672	1.55317	down	0.007942	0.0318461
369	PE(18:2/22:5)	PE	neg	0.248741	0.000122178	1.65669	down	0.00428247	0.0172166
370	PE(16:1/18:3)	PE	neg	0.24847	3.59167e-05	1.24587	down	0.0939203	0.377995
371	PI(18:0/22:5)	PI	neg	0.247976	3.25736e-05	1.88246	down	1.66199	6.70221
372	PE(18:0/18:3)	PE	neg	0.247891	1.18835e-08	1.68593	down	1.07799	4.34865
373	PC(39:5)	PC	pos	0.245447	0.00468595	1.67225	down	0.00108892	0.00443646
374	PE(16:1/22:6)	PE	neg	0.242867	0.000147735	1.00624	down	0.0105574	0.0434697
375	Hex1Cer(d44:1)	Hex1Cer	neg	0.240715	0.00115297	1.56447	down	0.00299431	0.0124392
376	PC(38:8)	PC	pos	0.240384	0.000420419	1.76965	down	0.00180235	0.00749776
377	PE(16:0/20:3)	PE	neg	0.240289	0.00565903	1.47527	down	0.314955	1.31074
378	MG(22:6)	MG	pos	0.240106	0.00418942	1.45241	down	0.012764	0.0531599
379	PE(16:0/18:3)	PE	neg	0.23688	1.31063e-08	1.12066	down	0.356736	1.50597
380	DG(19:2/3:0)	DG	pos	0.236203	0.0181518	1.78816	down	0.0240659	0.101887
381	PC(18:1/18:4COOH)	PC	neg	0.235826	1.08361e-06	1.44014	down	0.444209	1.88363
382	DG(15:0/18:3)	DG	pos	0.235085	0.00631425	1.30982	down	0.146465	0.62303
383	PE(18:3/19:3COOH)	PE	neg	0.233255	2.18654e-05	2.13127	down	0.00721156	0.0309171
384	PE(18:0/21:1)	PE	neg	0.232398	0.000569827	1.45864	down	0.000863779	0.0037168
385	PC(15:0/18:3)	PC	neg	0.23153	0.000620338	1.29724	down	0.243617	1.05221
386	PC(34:4)	PC	pos	0.228835	0.00165839	1.29669	down	0.00805215	0.0351875
387	PE(17:1/22:5)	PE	neg	0.225546	0.00034742	1.99791	down	0.0059657	0.02645
388	PC(16:1/18:3)	PC	neg	0.225457	0.0002896	1.45552	down	0.477783	2.11917
389	PC(20:3COOH/18:2)	PC	neg	0.225102	1.16473e-05	2.42174	down	0.0568486	0.252546
390	PE(18:0/22:3)	PE	neg	0.224827	1.30013e-06	1.39047	down	0.0575914	0.256159
391	PC(18:2/18:3)	PC	neg	0.223614	0.00143301	1.4087	down	0.648697	2.90097
392	PC(28:3)	PC	pos	0.222406	0.00144189	1.85044	down	0.000297119	0.00133593
393	PE(17:0/18:3)	PE	pos	0.22221	0.00551184	1.86547	down	0.0129941	0.0584768
394	DG(4:0/22:5)	DG	pos	0.221244	0.030327	1.11749	down	0.00307549	0.0139009
395	DG(15:2/21:1)	DG	pos	0.221166	0.000280716	1.74667	down	0.266038	1.20289
396	Cer(m18:0/24:0)	Cer	pos	0.219979	1.46841e-05	2.2266	down	0.00138388	0.00629099
397	PE(18:0/20:5)	PE	pos	0.219396	0.00117938	1.74915	down	0.131483	0.599294
398	PE(14:0/22:2CHO)	PE	neg	0.217573	0.00434042	1.64095	down	0.0087318	0.0401327
399	PC(18:2/18:4COOH)	PC	pos	0.217463	0.000614392	2.40203	down	0.0012078	0.00555406
400	DG(14:0/14:2)	DG	pos	0.216939	0.00892388	1.25026	down	0.0116239	0.0535814
401	PC(18:3/16:1)	PC	pos	0.214944	0.00456203	1.7196	down	0.000450984	0.00209814
402	PS(22:0/22:5)	PS	neg	0.213816	9.12635e-09	2.12477	down	0.00742043	0.0347048
403	PC(15:1/22:5)	PC	pos	0.212993	0.000289153	1.67265	down	0.00166996	0.00784045
404	PC(20:5/18:1)	PC	pos	0.210699	0.00444372	1.80859	down	0.00024215	0.00114927
405	DG(6:0/22:5)	DG	pos	0.206442	0.0430207	1.21489	down	0.0174041	0.084305
406	PC(18:0/20:5)	PC	pos	0.201193	0.000456692	2.13407	down	0.004986	0.0247822
407	PC(18:2/19:0)	PC	pos	0.200526	0.00108979	1.91399	down	0.000651008	0.00324651
408	PA(18:0/19:1)	PA	neg	0.200279	1.57244e-05	1.74656	down	0.000651177	0.00325136
409	PC(14:1/18:3)	PC	neg	0.200141	7.16447e-06	1.69406	down	8.93713	44.6542
410	MePC(34:6)	MePC	pos	0.199204	0.0375626	1.12139	down	0.000124978	0.000627386
411	PC(34:2)	PC	pos	0.199076	0.000307594	1.96474	down	0.0160506	0.0806258
412	PC(28:4)	PC	pos	0.198924	0.00386819	1.72153	down	5.38149e-05	0.00027053
413	PC(15:0/22:5)	PC	neg	0.198765	0.000189399	2.1907	down	0.0420856	0.211735
414	PE(21:2COOH/20:5)	PE	neg	0.19814	7.62865e-08	1.90592	down	0.0148826	0.0751114
415	PC(36:7COOH)	PC	pos	0.194623	0.00333452	1.54514	down	0.000143799	0.000738859
416	PC(33:6)	PC	pos	0.194052	0.000773988	2.13682	down	0.0019566	0.0100829
417	PC(41:3)	PC	pos	0.19344	0.000399485	1.6491	down	0.000124876	0.000645553
418	DG(13:0/18:1)	DG	pos	0.193006	0.000491853	1.61389	down	0.0088059	0.045625
419	PC(42:6)	PC	pos	0.19254	0.00237585	1.8876	down	0.000457081	0.00237396
420	PE(16:2/18:2)	PE	neg	0.191962	4.514e-10	1.74053	down	0.251449	1.30989
421	PEt(17:0/18:1)	PEt	neg	0.190753	4.34726e-06	1.62979	down	0.000195854	0.00102674
422	DG(18:1/24:7)	DG	pos	0.190432	0.000206212	1.88577	down	0.0319004	0.167516
423	PE(20:0/18:3)	PE	neg	0.190328	2.1211e-07	2.95104	down	0.0572739	0.300922
424	PC(40:2CHO)	PC	pos	0.185392	0.000460063	2.12806	down	0.00109779	0.00592149
425	PE(36:7)	PE	pos	0.182948	0.00106059	2.01152	down	0.0021377	0.0116848
426	PE(17:2/18:1)	PE	neg	0.182017	2.51901e-07	1.48075	down	0.00100099	0.0054994
427	PC(17:3/16:1)	PC	pos	0.181454	0.000292031	1.80727	down	0.0132466	0.0730026
428	PC(18:2/20:5)	PC	pos	0.181177	0.00108884	1.79576	down	0.00381129	0.0210363
429	DG(18:0/22:5)	DG	pos	0.1791	7.30021e-05	1.98947	down	0.0368773	0.205903
430	PE(15:1/18:3)	PE	neg	0.179017	3.67035e-05	1.9892	down	0.00582889	0.0325605
431	DG(16:0/15:1)	DG	pos	0.178217	0.000663303	1.14398	down	0.0613113	0.344026
432	PC(20:4/20:4COOH)	PC	pos	0.175064	0.000290589	2.19978	down	0.00172508	0.009854
433	DG(15:2/20:1)	DG	pos	0.173238	0.000640308	1.59989	down	0.0173621	0.100221
434	PE(17:0/22:2CHO)	PE	neg	0.172362	0.0169164	1.99069	down	0.00410298	0.0238045
435	DG(16:0/18:3)	DG	pos	0.172067	0.0408877	1.45387	down	0.00557516	0.0324012
436	Cer(t43:1)	Cer	neg	0.171886	9.14834e-07	1.61631	down	0.000858908	0.00499697
437	DG(11:0/14:0)	DG	pos	0.171541	0.00252234	1.81337	down	0.00631691	0.0368245
438	PS(16:0/20:4)	PS	neg	0.171011	9.28256e-08	1.61874	down	0.00330804	0.019344
439	PE(16:1/15:0)	PE	neg	0.170397	2.44824e-05	1.10194	down	0.00142211	0.00834583
440	TG(4:0/16:0/20:5)	TG	pos	0.166566	0.018338	1.84407	down	0.0129654	0.077839
441	DG(18:4/22:0)	DG	pos	0.163643	0.000355581	2.51395	down	0.0312571	0.191009
442	PC(18:3/15:0)	PC	pos	0.162425	0.000207685	1.79297	down	0.000286197	0.00176203
443	PE(17:1/18:3)	PE	neg	0.158033	6.41954e-05	1.44402	down	0.00452343	0.0286234
444	PE(16:0/20:5)	PE	neg	0.157313	2.80197e-10	1.57227	down	0.0489081	0.310897
445	PE(20:5/16:0)	PE	pos	0.155489	0.000130592	1.63751	down	0.0227645	0.146406
446	PC(40:4CHO)	PC	pos	0.153396	0.000612746	2.77196	down	0.00104046	0.00678287
447	DG(6:0/18:3)	DG	pos	0.152944	0.00868097	1.41244	down	0.0700249	0.457846
448	PE(21:3COOH/22:6)	PE	neg	0.151612	7.8343e-05	2.08281	down	0.00184956	0.0121993
449	PC(16:0/22:6)	PC	neg	0.150696	9.49544e-07	1.85075	down	0.0702304	0.466041
450	PC(16:0/20:5)	PC	neg	0.147894	1.38204e-06	1.94138	down	0.685919	4.63792
451	DG(16:1/18:3)	DG	pos	0.147302	0.000547964	1.19137	down	0.0596397	0.40488
452	PS(21:0/22:5)	PS	neg	0.147135	0.000210953	1.95567	down	0.00129529	0.00880342
453	PC(15:2/22:5)	PC	pos	0.146146	0.00128239	1.94732	down	0.000667193	0.00456525
454	PC(19:3COOH/22:6)	PC	neg	0.145866	5.94656e-05	2.06815	down	0.056553	0.387705
455	PC(15:0/20:5)	PC	pos	0.144341	3.31021e-05	2.38445	down	0.0002858	0.00198004
456	PE(20:5/14:0)	PE	pos	0.140896	0.000563941	1.37302	down	0.000886254	0.00629014
457	CL(69:14CHO/17:0)	CL	neg	0.135944	0.000250793	1.6909	down	0.000667879	0.00491289
458	PE(19:2COOH/20:5)	PE	neg	0.135925	3.16166e-10	2.33952	down	0.0037889	0.0278749
459	Hex1Cer(t43:1)	Hex1Cer	neg	0.131559	0.000167967	1.5048	down	0.00309158	0.0234995
460	PC(29:3)	PC	pos	0.130425	0.00071713	1.93102	down	5.49024e-05	0.00042095
461	PA(47:12)	PA	neg	0.127387	7.82218e-05	1.67753	down	0.00213765	0.0167807
462	DG(18:0/20:2)	DG	pos	0.125593	2.08286e-05	2.24945	down	0.0110503	0.087985
463	PC(20:0/18:2)	PC	neg	0.124061	3.54015e-05	2.47088	down	0.0529186	0.426553
464	PE(14:0/20:5)	PE	neg	0.123883	1.19853e-07	3.04608	down	0.0029263	0.0236215
465	DG(15:0/23:7)	DG	pos	0.113915	1.0171e-05	2.50138	down	0.326658	2.86756
466	Hex1Cer(t21:0/18:1)	Hex1Cer	neg	0.110905	0.000155053	1.76522	down	0.00220869	0.0199152
467	DG(5:0/26:7)	DG	pos	0.110205	0.000180996	1.63573	down	0.00281296	0.0255248
468	DG(19:2)	DG	pos	0.107507	4.29348e-05	2.08009	down	0.028972	0.269489
469	PC(18:3/22:5)	PC	neg	0.106629	0.00417348	1.72485	down	0.0223329	0.209444
470	PC(18:0/17:1)	PC	neg	0.10618	1.69461e-07	2.18437	down	0.030114	0.283612
471	PC(18:0/22:6)	PC	pos	0.104377	0.00116912	1.77912	down	0.000131746	0.00126221
472	DG(14:0/15:1)	DG	pos	0.102692	0.000106635	1.80529	down	0.0066048	0.0643164
473	PC(30:4)	PC	pos	0.102532	5.30386e-05	2.64841	down	0.000257176	0.00250825
474	PC(36:2CHO)	PC	pos	0.100198	0.000111401	2.61719	down	0.000408754	0.00407945
475	PC(15:2/15:0)	PC	pos	0.0989553	2.26645e-05	2.13052	down	6.97827e-05	0.000705194
476	PE(18:2/22:2)	PE	neg	0.0976512	2.97729e-06	1.04702	down	0.00350793	0.0359231
477	PC(22:6/16:0)	PC	pos	0.0965704	1.72004e-05	2.58678	down	0.00016069	0.00166397
478	PEt(16:0/17:0)	PEt	pos	0.0960169	0.0125116	1.44454	down	0.00910127	0.0947882
479	DG(20:0/20:4)	DG	pos	0.0959071	3.05229e-05	2.11261	down	0.00579183	0.06039
480	PC(21:5/19:4)	PC	pos	0.0925643	6.38453e-05	2.9686	down	0.000125728	0.00135827
481	DG(20:0/18:1)	DG	pos	0.0921645	9.79343e-05	1.9	down	0.00915375	0.0993197
482	DG(11:0/18:1)	DG	pos	0.0915944	0.000325319	1.37819	down	0.0039399	0.0430146
483	PE(22:3CHO/18:1)	PE	pos	0.0876615	0.00146525	2.27544	down	0.00111211	0.0126864
484	DG(11:0/18:4)	DG	pos	0.0876463	0.000173843	1.87456	down	0.00241393	0.0275417
485	PS(23:0/18:3)	PS	neg	0.0851613	1.58296e-06	2.5493	down	0.00301023	0.0353474
486	DG(14:0/20:4)	DG	pos	0.0825314	0.00262309	1.98588	down	0.066242	0.802628
487	PS(18:0/18:4)	PS	neg	0.0813225	0.00448234	2.20442	down	0.00120191	0.0147796
488	DG(11:0/16:1)	DG	pos	0.0778468	0.00344331	1.77754	down	0.00178132	0.0228824
489	PI(18:1/22:5)	PI	neg	0.0740898	5.34534e-09	1.52542	down	0.0467225	0.63062
490	DG(16:0/20:0)	DG	pos	0.0628225	8.89291e-06	2.3071	down	0.0245464	0.390726
491	PC(16:1/19:3)	PC	pos	0.0585622	0.00384113	2.38016	down	5.22009e-05	0.000891375
492	PE(17:1CHO/20:4)	PE	neg	0.0535288	9.3454e-10	2.39602	down	0.00409416	0.0764853
493	PE(40:3CHO)	PE	pos	0.0502655	1.93376e-05	3.19273	down	0.00121934	0.024258
494	PC(16:1/20:5)	PC	neg	0.0481775	6.08034e-07	2.46584	down	0.0182948	0.379736
495	PE(18:0/22:2CHO)	PE	pos	0.0435369	2.67954e-05	3.14532	down	0.0357803	0.821839
496	DG(4:0/8:0)	DG	pos	0.0404689	6.38815e-06	2.41445	down	0.0829223	2.04904
497	MG(19:4)	MG	pos	0.0390949	1.6644e-05	2.00638	down	0.00914705	0.233971
498	PC(33:3)	PC	pos	0.0363968	9.81623e-07	1.71161	down	0.000375126	0.0103066
499	BisMePA(22:3)	BisMePA	pos	0.0319514	0.000227709	1.80728	down	0.00469909	0.14707
500	DG(18:2/16:3)	DG	pos	0.0294856	0.00135387	1.64105	down	0.00090259	0.0306113
501	PE(18:0/22:2COOH)	PE	neg	0.0256438	5.15208e-07	2.3695	down	0.00102675	0.0400389
502	PE(3:0/19:2)	PE	pos	0.0177725	4.3132e-05	2.01673	down	0.000414308	0.0233117
503	PC(19:2)	PC	pos	0.0155287	3.20612e-05	1.89243	down	4.46053e-05	0.00287244
504	PEt(19:4/23:2)	PEt	pos	0.0134248	2.03669e-05	3.68028	down	0.00949155	0.707016
