# Supplementary material for: Regional variations of lipids in camel milk from Xinjiang, China: a UHPLC–MS/MS-based lipidomics study
Source: Front Vet Sci. 2026 May 12;13:1834007. doi: 10.3389/fvets.2026.1834007 (PMC13201116; doi:10.3389/fvets.2026.1834007)
Supplement: Supplementary file 1 [file Data_Sheet_1.zip › Supplementary Material/Table S 5 Classification, abundance, and statistical significance of the 23 lipids.xlsx]

## Sheet: AC vs TC
Table S 5 Classification, abundance, and statistical significance of the 23 lipids
No.	Name	Class	Ion mode	AC	TC	LC	Pvalue
1	DG(14:0/15:1)	GL	pos	0.015±0.008a	0.062±0.076b	0.006±0.006c	0
2	DG(16:0/20:0)	GL	pos	0.071±0.050a	0.378±0.269b	0.025±0.019c	0
3	DG(19:2/18:1)	GL	pos	0.227±0.167a	0.032±0.018b	0.011±0.009b	0
4	DG(20:0/18:1)	GL	pos	0.026±0.023a	0.094±0.072b	0.009±0.006a	0.001
5	DG(20:0/20:4)	GL	pos	0.020±0.014a	0.062±0.034b	0.005±0.004a	0
6	PC(18:0/18:3)	GP	pos	0.238±0.145a	0.017±0.021b	0.066±0.029b	0
7	PC(18:2CHO)	GP	pos	0.0002±0.0001a	0.0001±0.0001b	0.0006±0.0004a	0
8	PC(18:3COOH/18:1)	GP	pos	0.030±0.017a	0.011±0.007b	0.004±0.004b	0
9	PE(18:0/22:2CHO)	GP	pos	0.265±0.219a	0.802±0.573b	0.048±0.093c	0
10	PE(40:3CHO)	GP	pos	0.004±0.002a	0.021±0.024b	0.001±0.001a	0.005
11	CL(45:9CHO/19:0/18:1)	GP	neg	0.007±0.005a	0.003±0.001b	0.001±0.001b	0
12	PA(18:0/19:1)	GP	neg	0.009±0.003a	0.004±0.001b	0.001±0.000c	0
13	PC(16:2/18:3)	GP	neg	4.850±1.804a	7.949±1.895b	2.591±0.831c	0
14	PC(20:0/18:2)	GP	neg	0.167±0.091a	0.415±0.143b	0.068±0.042c	0
15	PC(37:4COOH)	GP	neg	1.720±0.570a	0.911±0.387b	0.469±0.218c	0
16	PE(14:0/20:5)	GP	neg	0.007±0.005a	0.023±0.006b	0.003±0.001a	0
17	PE(15:1/18:3)	GP	neg	0.014±0.010a	0.028±0.008b	0.006±0.002a	0
18	PE(19:2COOH/20:5)	GP	neg	0.014±0.012a	0.028±0.007b	0.004±0.001a	0
19	PE(20:0/18:3)	GP	neg	0.175±0.082a	0.284±0.044b	0.058±0.019c	0
20	PEt(17:0/18:1)	GP	neg	0.003±0.001a	0.001±0.000b	0.0003±0.0001c	0
21	PS(17:0/18:1)	GP	neg	0.073±0.025a	0.025±0.008b	0.008±0.003c	0
22	PS(18:0/22:4)	GP	neg	0.229±0.068a	0.327±0.059b	0.720±0.142c	0
23	PS(21:0/22:5)	GP	neg	0.003±0.002a	0.009±0.002b	0.001±0.001c	0
