# Supplementary material for: Regional variations of lipids in camel milk from Xinjiang, China: a UHPLC–MS/MS-based lipidomics study
Source: Front Vet Sci. 2026 May 12;13:1834007. doi: 10.3389/fvets.2026.1834007 (PMC13201116; doi:10.3389/fvets.2026.1834007)
Supplement: Supplementary file 1 [file Data_Sheet_1.zip › Supplementary Material/Table S 6 Differential metabolites of lipid oxidation between AC and TC .xlsx]

## Sheet: LC vs AC
Table S 6 Differential metabolites of lipid oxidation between AC and TC
No.	Name	Class	FC	Pvalue	Up.Down
1	9-HETE	AA	2.74	0	up
2	8,9-diHETrE	AA	2.24	0	up
3	11-HETE	AA	2.21	0.01	up
4	Adrenic acid	Others	2.13	0.01	up
5	4-HDoHE	DHA	2.01	0	up
6	8-HETrE	AA	1.99	0.01	up
7	DHA	DHA	1.92	0.03	up
8	9-HODE	LA	1.91	0.01	up
9	9,10-EpOME	LA	1.9	0.01	up
10	15-HETrE	AA	1.81	0.03	up
11	7-HDoHE	DHA	1.62	0.03	up
12	AA	AA	1.57	0.04	up
13	15-HEPE	EPA	1.56	0.01	up
14	20-HETE	AA	1.55	0.01	up
15	13-oxoODE	LA	1.52	0.02	up
16	5-HETE	AA	1.5	0.04	up
17	8,15-diHETE	AA	0.56	0.02	down
18	13-HOTrE	LA	0.46	0.04	down
19	14,15-LTC4	AA	0.34	0	down
