# Supplementary material for: Regional variations of lipids in camel milk from Xinjiang, China: a UHPLC–MS/MS-based lipidomics study
Source: Front Vet Sci. 2026 May 12;13:1834007. doi: 10.3389/fvets.2026.1834007 (PMC13201116; doi:10.3389/fvets.2026.1834007)
Supplement: Supplementary file 1 [file Data_Sheet_1.zip › Supplementary Material/Table S 7 Differential metabolites of lipid oxidation between LC and AC.xlsx]

## Sheet: LC vs TC
Table S 7 Differential metabolites of lipid oxidation between LC and AC
No.	Name	Class	FC	Pvalue	Up.Down
1	AA	AA	146.71	0	up
2	EPA	EPA	87.82	0	up
3	9-oxoODE	LA	3.24	0	up
4	9,10-diHOME	LA	3.23	0	up
5	Adrenic acid	Others	2.87	0	up
6	13-oxoODE	LA	2.79	0	up
7	13-HOTrE	LA	2.61	0	up
8	12,13-EpOME	LA	2.32	0	up
9	13-HODE	LA	2.31	0	up
10	16(17)-EpDPE	DHA	1.85	0.03	up
11	15-oxoETE	AA	1.83	0.03	up
12	8,9-diHETrE	AA	1.81	0	up
13	18-HEPE	EPA	0.59	0.01	down
14	5,15-diHETE	AA	0.56	0.01	down
15	9-HETE	AA	0.55	0.03	down
16	11-HEPE	EPA	0.54	0.01	down
17	4-HDoHE	DHA	0.54	0	down
18	11,12-diHETrE	AA	0.52	0.01	down
19	18-HETE	AA	0.46	0.01	down
20	11-HDoHE	DHA	0.42	0	down
21	15-HEPE	EPA	0.42	0	down
22	12-HEPE	EPA	0.36	0	down
23	7-HDoHE	DHA	0.36	0	down
24	5-HEPE	EPA	0.33	0	down
25	DHA	DHA	0.31	0	down
