# Supplementary material for: Regional variations of lipids in camel milk from Xinjiang, China: a UHPLC–MS/MS-based lipidomics study
Source: Front Vet Sci. 2026 May 12;13:1834007. doi: 10.3389/fvets.2026.1834007 (PMC13201116; doi:10.3389/fvets.2026.1834007)
Supplement: Supplementary file 1 [file Data_Sheet_1.zip › Supplementary Material/Table S 8 Differential metabolites of lipid oxidation between LC and TC.xlsx]

## Sheet: LC vs TC
Table S 8 Differential metabolites of lipid oxidation between LC and TC
No.	Name	Class	FC	Pvalue	Up.Down
1	AA	AA	230.03	0	up
2	EPA	EPA	108.54	0	up
3	Adrenic acid	Others	6.12	0	up
4	9,10-diHOME	LA	4.29	0	up
5	9-oxoODE	LA	4.29	0	up
6	13-oxoODE	LA	4.24	0	up
7	8,9-diHETrE	AA	4.05	0	up
8	13-HODE	LA	3.23	0	up
9	12,13-EpOME	LA	3.21	0	up
10	9,10-EpOME	LA	2.78	0	up
11	9-HODE	LA	2.77	0	up
12	8-HETrE	AA	2.55	0	up
13	5-HETE	AA	2.24	0	up
14	15-HETrE	AA	2.14	0.02	up
15	15-oxoETE	AA	2.04	0.01	up
16	9-HETE	AA	1.52	0.04	up
17	15-HEPE	EPA	0.65	0.02	down
18	8,15-diHETE	AA	0.6	0.04	down
19	7-HDoHE	DHA	0.58	0.02	down
20	18-HEPE	EPA	0.58	0.03	down
21	10-HDoHE	DHA	0.57	0.02	down
22	11-HEPE	EPA	0.56	0.05	down
23	11,12-diHETrE	AA	0.54	0.02	down
24	5,15-diHETE	AA	0.47	0	down
25	18-HETE	AA	0.39	0	down
26	14,15-LTC4	AA	0.34	0	down
27	5-HEPE	EPA	0.24	0	down
